# Supplementary material for: N′-[(E)-5-Bromo-2-hy­droxy-3-meth­oxy­benzyl­idene]-4-meth­oxy­benzohydrazide monohydrate
Source: Acta Crystallogr Sect E Struct Rep Online. 2012 Sep 1;68(Pt 10):o2821–2. doi: 10.1107/S1600536812033806 (PMC3470184; doi:10.1107/S1600536812033806)
Supplement: Supplementary file 1 [file e-68-o2821-sup1.cif]

##############################################################################
#                                                                            #
# This CIF contains the data in a paper accepted for publication in          #
# Acta Crystallographica Section E. It conforms to the requirements of       #
# Notes for Authors for Acta Crystallographica Section E, and has been       #
# peer reviewed under the auspices of the IUCr Commission on Journals.       #
#                                                                            #
# Full details of the Crystallographic Information File format               #
# are given in the paper "The Crystallographic Information File (CIF):       #
# a New Standard Archive File for Crystallography" by S. R. Hall, F. H.      #
# Allen and I. D. Brown [Acta Cryst. (1991), A47, 655-685].                  #
#                                                                            #
# The current version of the core CIF dictionary is obtainable from          #
# ftp://ftp.iucr.org/pub/cif_core.dic.                                       #
#                                                                            #
# Software is freely available for graphical display of the structure(s)     #
# in this CIF. For information consult the CIF software page                 #
# http://www.iucr.org/resources/cif/software.                                #
#                                                                            #
# This file may be used for bona fide research purposes within the           #
# scientific community so long as proper attribution is given to the journal # 
# article from which it was obtained.                                        #
#                                                                            #
##############################################################################
data_I
_audit_creation_method     SHELXL-97
_chemical_name_systematic
;
<i>N</i>'-[(<i>E</i>)-5-bromo-2-hydroxy-3-methoxybenzylidene]-4-
methoxybenzohydrazide monohydrate
;
_chemical_name_common     ?
_chemical_formula_moiety     'C16 H15 Br N2 O4, H2 O'
_chemical_formula_sum     'C16 H17 Br N2 O5'
_chemical_formula_iupac     'C16 H15 Br N2 O4, H2 O'
_chemical_formula_weight     397.22
_chemical_melting_point     ?
_symmetry_cell_setting     monoclinic
_symmetry_space_group_name_H-M     'P 21/n'
_symmetry_space_group_name_Hall     '-P 2yn'
loop_
    _symmetry_equiv_pos_as_xyz
    'x, y, z'
    '-x+1/2, y+1/2, -z+1/2'
    '-x, -y, -z'
    'x-1/2, -y-1/2, z-1/2'
_cell_length_a     4.9730(4)
_cell_length_b     13.5721(12)
_cell_length_c     24.907(2)
_cell_angle_alpha     90.00
_cell_angle_beta     90.921(4)
_cell_angle_gamma     90.00
_cell_volume     1680.8(2)
_cell_formula_units_Z     4
_cell_measurement_reflns_used     4929
_cell_measurement_theta_min     2.876
_cell_measurement_theta_max     25.547
_cell_measurement_temperature     296(2)
_exptl_crystal_description     block
_exptl_crystal_colour     brown
_exptl_crystal_size_max     0.40
_exptl_crystal_size_mid     0.30
_exptl_crystal_size_min     0.25
_exptl_crystal_density_diffrn     1.570
_exptl_crystal_density_meas     ?
_exptl_crystal_density_method     'not measured'
_exptl_crystal_F_000     808
_exptl_absorpt_coefficient_mu     2.474
_exptl_absorpt_correction_type     multi-scan
_exptl_absorpt_process_details     '(SADABS; Bruker, 2007)'
_exptl_absorpt_correction_T_min     0.414
_exptl_absorpt_correction_T_max     0.539
_exptl_special_details     ?
_diffrn_ambient_temperature     296(2)
_diffrn_radiation_type     MoK\a
_diffrn_radiation_wavelength     0.71073
_diffrn_radiation_source     'fine-focus sealed tube'
_diffrn_radiation_monochromator     graphite
_diffrn_measurement_device_type
                          'Bruker Kappa APEXII CCD area-detector diffractometer'
_diffrn_measurement_method     '\w and \f scan'
_diffrn_detector_area_resol_mean     8.33
_diffrn_reflns_number     12692
_diffrn_reflns_av_R_equivalents     0.0361
_diffrn_reflns_av_sigmaI/netI     0.0281
_diffrn_reflns_theta_min     2.88
_diffrn_reflns_theta_max     25.00
_diffrn_reflns_theta_full     25.00
_diffrn_measured_fraction_theta_max     0.999
_diffrn_measured_fraction_theta_full     0.999
_diffrn_reflns_limit_h_min     -5
_diffrn_reflns_limit_h_max     5
_diffrn_reflns_limit_k_min     -16
_diffrn_reflns_limit_k_max     16
_diffrn_reflns_limit_l_min     -29
_diffrn_reflns_limit_l_max     29
_diffrn_standards_number     0
_diffrn_standards_interval_count     ?
_diffrn_standards_interval_time     ?
_diffrn_standards_decay_%     ?
_refine_special_details
;
Refinement of <i>F</i>^2^ against ALL reflections. The weighted <i>R</i>-factor
<i>wR</i> and goodness of fit <i>S</i> are based on <i>F</i>^2^, conventional
<i>R</i>-factors <i>R</i> are based on <i>F</i>, with <i>F</i> set to zero for
negative <i>F</i>^2^. The threshold expression of <i>F</i>^2^ >
\s(<i>F</i>^2^) is used only for calculating <i>R</i>-factors(gt) <i>etc</i>.
and is not relevant to the choice of reflections for refinement.
<i>R</i>-factors based on <i>F</i>^2^ are statistically about twice as large
as those based on <i>F</i>, and <i>R</i>- factors based on ALL data will be
even larger.
;
_reflns_number_total     2939
_reflns_number_gt     2268
_reflns_threshold_expression     I>2sigma(I)
_refine_ls_structure_factor_coef     Fsqd
_refine_ls_matrix_type     full
_refine_ls_R_factor_all     0.0513
_refine_ls_R_factor_gt     0.0350
_refine_ls_wR_factor_gt     0.0875
_refine_ls_wR_factor_ref     0.0942
_refine_ls_goodness_of_fit_ref     1.056
_refine_ls_restrained_S_all     1.056
_refine_ls_number_reflns     2939
_refine_ls_number_parameters     247
_refine_ls_number_restraints     6
_refine_ls_hydrogen_treatment     mixed
_refine_ls_weighting_scheme     calc
_refine_ls_weighting_details
          'calc w=1/[\s^2^(Fo^2^)+(0.043P)^2^+0.7865P] where P=(Fo^2^+2Fc^2^)/3'
_atom_sites_solution_hydrogens     geom
_atom_sites_solution_primary     direct
_atom_sites_solution_secondary     difmap
_refine_ls_shift/su_max     0.000
_refine_ls_shift/su_mean     0.000
_refine_diff_density_max     0.518
_refine_diff_density_min     -0.342
_refine_ls_extinction_method     none
_refine_ls_extinction_coef     ?
loop_
    _atom_type_symbol
    _atom_type_description
    _atom_type_scat_dispersion_real
    _atom_type_scat_dispersion_imag
    _atom_type_scat_source
    'C' 'C' 0.0033 0.0016
                         'International Tables Vol C Tables 4.2.6.8 and 6.1.1.4'
    'H' 'H' 0.0000 0.0000
                         'International Tables Vol C Tables 4.2.6.8 and 6.1.1.4'
    'N' 'N' 0.0061 0.0033
                         'International Tables Vol C Tables 4.2.6.8 and 6.1.1.4'
    'O' 'O' 0.0106 0.0060
                         'International Tables Vol C Tables 4.2.6.8 and 6.1.1.4'
    'Br' 'Br' -0.2901 2.4595
                         'International Tables Vol C Tables 4.2.6.8 and 6.1.1.4'
_computing_data_collection     'APEX2 (Bruker, 2007)'
_computing_cell_refinement     'SAINT (Bruker, 2007)'
_computing_data_reduction     'SAINT (Bruker, 2007)'
_computing_structure_solution     'SHELXS97 (Sheldrick, 2008)'
_computing_structure_refinement     'SHELXL97 (Sheldrick, 2008)'
_computing_molecular_graphics
                      'ORTEP-3 (Farrugia, 1997) and DIAMOND (Brandenburg, 2010)'
_computing_publication_material
                        'SHELXL97 (Sheldrick, 2008) and publCIF (Westrip, 2010)'
loop_
    _atom_site_type_symbol
    _atom_site_label
    _atom_site_fract_x
    _atom_site_fract_y
    _atom_site_fract_z
    _atom_site_U_iso_or_equiv
    _atom_site_adp_type
    _atom_site_calc_flag
    _atom_site_refinement_flags
    _atom_site_occupancy
    _atom_site_symmetry_multiplicity
    _atom_site_disorder_assembly
    _atom_site_disorder_group
    O O1W 0.6146(7) 0.53984(18) 0.20575(11) 0.0857(8) Uani d D 1 1 . .
    H H1W 0.479(6) 0.521(3) 0.1873(16) 0.129 Uiso d D 1 1 . .
    H H2W 0.651(9) 0.496(2) 0.2293(14) 0.129 Uiso d D 1 1 . .
    Br Br1A 0.86593(7) 0.06757(2) 0.072139(15) 0.06810(16) Uani d P 0.9477(13) 1
                                                                               A
                                                                               1
    H H1A 0.476(8) 0.0862(12) 0.1601(13) 0.058(11) Uiso d PD 0.9477(13) 1 A 1
    Br Br1B 0.5677(14) 0.0463(4) 0.1799(3) 0.064(3) Uani d P 0.0523(13) 1 A 2
    H H1B 0.7630 0.1200 0.0880 0.058(11) Uiso d P 0.0523(13) 1 A 2
    O O1 0.5501(5) 0.43453(15) 0.08852(9) 0.0653(6) Uani d . 1 1 A .
    O O2 0.2111(4) 0.39584(17) 0.16439(9) 0.0629(6) Uani d D 1 1 . .
    O O3 -0.2919(5) 0.39947(18) 0.27910(10) 0.0789(7) Uani d . 1 1 . .
    O O4 -1.0445(4) 0.21328(16) 0.45317(8) 0.0616(6) Uani d . 1 1 . .
    N N1 0.0049(5) 0.2680(2) 0.22932(9) 0.0554(6) Uani d . 1 1 . .
    N N2 -0.1688(5) 0.2415(2) 0.26906(9) 0.0528(6) Uani d D 1 1 . .
    C C1 0.4937(6) 0.1490(2) 0.14527(12) 0.0534(7) Uani d D 1 1 A .
    C C2 0.6652(6) 0.1699(2) 0.10475(11) 0.0502(7) Uani d . 1 1 . .
    C C3 0.6936(6) 0.2646(2) 0.08475(11) 0.0514(7) Uani d . 1 1 A .
    H H3 0.8149 0.2775 0.0576 0.062 Uiso calc R 1 1 . .
    C C4 0.5407(6) 0.3389(2) 0.10554(11) 0.0489(7) Uani d . 1 1 . .
    C C5 0.3586(5) 0.3192(2) 0.14656(11) 0.0478(7) Uani d . 1 1 A .
    C C6 0.3366(6) 0.2237(2) 0.16659(11) 0.0492(7) Uani d . 1 1 . .
    C C7 0.1512(6) 0.1998(2) 0.20906(11) 0.0559(7) Uani d . 1 1 A .
    H H7 0.1382 0.1354 0.2216 0.067 Uiso calc R 1 1 . .
    C C8 -0.3172(6) 0.3134(2) 0.29184(11) 0.0511(7) Uani d . 1 1 . .
    C C9 -0.5107(5) 0.2833(2) 0.33332(10) 0.0444(6) Uani d . 1 1 . .
    C C10 -0.6695(6) 0.3560(2) 0.35495(12) 0.0514(7) Uani d . 1 1 . .
    H H10 -0.6532 0.4202 0.3424 0.062 Uiso calc R 1 1 . .
    C C11 -0.8522(6) 0.3363(2) 0.39472(12) 0.0514(7) Uani d . 1 1 . .
    H H11 -0.9568 0.3866 0.4088 0.062 Uiso calc R 1 1 . .
    C C12 -0.8775(5) 0.2411(2) 0.41334(11) 0.0459(7) Uani d . 1 1 . .
    C C13 -0.7265(6) 0.1670(2) 0.39097(12) 0.0530(7) Uani d . 1 1 . .
    H H13 -0.7489 0.1024 0.4025 0.064 Uiso calc R 1 1 . .
    C C14 -0.5433(6) 0.1873(2) 0.35177(12) 0.0515(7) Uani d . 1 1 . .
    H H14 -0.4406 0.1367 0.3375 0.062 Uiso calc R 1 1 . .
    C C15 0.7560(7) 0.4612(2) 0.05349(14) 0.0685(9) Uani d . 1 1 . .
    H H15A 0.9270 0.4437 0.0692 0.103 Uiso calc R 1 1 A .
    H H15B 0.7503 0.5310 0.0473 0.103 Uiso calc R 1 1 . .
    H H15C 0.7317 0.4272 0.0200 0.103 Uiso calc R 1 1 . .
    C C16 -1.2105(6) 0.2868(3) 0.47648(13) 0.0702(9) Uani d . 1 1 . .
    H H16A -1.0998 0.3387 0.4908 0.105 Uiso calc R 1 1 . .
    H H16B -1.3132 0.2581 0.5048 0.105 Uiso calc R 1 1 . .
    H H16C -1.3305 0.3131 0.4495 0.105 Uiso calc R 1 1 . .
    H H21 -0.165(7) 0.1796(9) 0.2766(13) 0.067(10) Uiso d D 1 1 . .
    H H2 0.116(8) 0.375(4) 0.1910(13) 0.130(18) Uiso d D 1 1 . .
loop_
    _atom_site_aniso_label
    _atom_site_aniso_U_11
    _atom_site_aniso_U_22
    _atom_site_aniso_U_33
    _atom_site_aniso_U_12
    _atom_site_aniso_U_13
    _atom_site_aniso_U_23
    O1W 0.122(2) 0.0518(14) 0.0830(19) -0.0127(14) -0.0071(16) 0.0124(12)
    Br1A 0.0682(2) 0.0490(2) 0.0875(3) 0.00715(17) 0.01531(18) -0.00284(18)
    Br1B 0.080(5) 0.040(4) 0.072(5) -0.002(3) -0.010(3) 0.004(3)
    O1 0.0735(14) 0.0462(12) 0.0770(14) 0.0028(10) 0.0238(12) 0.0056(11)
    O2 0.0632(14) 0.0619(13) 0.0643(14) 0.0019(11) 0.0177(11) -0.0062(11)
    O3 0.0930(18) 0.0588(14) 0.0854(17) 0.0022(13) 0.0209(14) 0.0284(12)
    O4 0.0562(12) 0.0676(14) 0.0615(12) 0.0041(11) 0.0159(10) 0.0053(11)
    N1 0.0516(14) 0.0730(18) 0.0415(13) -0.0144(13) 0.0024(11) 0.0006(12)
    N2 0.0566(15) 0.0569(17) 0.0453(13) -0.0085(13) 0.0100(11) 0.0035(12)
    C1 0.0563(18) 0.0503(18) 0.0536(17) -0.0071(15) 0.0001(14) 0.0039(15)
    C2 0.0459(16) 0.0512(17) 0.0536(17) -0.0003(13) -0.0002(13) -0.0052(14)
    C3 0.0462(16) 0.0546(18) 0.0535(17) -0.0059(14) 0.0074(13) -0.0012(14)
    C4 0.0508(16) 0.0435(16) 0.0526(16) -0.0040(13) 0.0049(13) -0.0019(13)
    C5 0.0460(15) 0.0545(18) 0.0431(15) -0.0040(13) 0.0025(12) -0.0071(13)
    C6 0.0466(16) 0.0577(18) 0.0434(15) -0.0107(14) -0.0012(12) -0.0007(13)
    C7 0.0575(18) 0.0621(19) 0.0481(16) -0.0116(16) 0.0041(14) 0.0027(15)
    C8 0.0568(17) 0.0482(18) 0.0483(16) -0.0048(14) -0.0034(13) 0.0089(14)
    C9 0.0444(15) 0.0444(15) 0.0442(15) -0.0014(12) -0.0037(12) 0.0050(12)
    C10 0.0540(17) 0.0422(16) 0.0579(17) 0.0009(13) -0.0047(14) 0.0044(13)
    C11 0.0476(16) 0.0480(17) 0.0586(18) 0.0083(13) -0.0014(14) -0.0048(14)
    C12 0.0390(14) 0.0509(17) 0.0478(15) 0.0006(12) -0.0022(12) 0.0001(13)
    C13 0.0577(17) 0.0416(16) 0.0600(18) -0.0024(13) 0.0070(14) 0.0041(13)
    C14 0.0557(17) 0.0428(16) 0.0562(17) 0.0023(13) 0.0092(14) 0.0008(13)
    C15 0.074(2) 0.0533(19) 0.079(2) -0.0056(16) 0.0200(18) 0.0094(17)
    C16 0.0533(19) 0.093(3) 0.065(2) 0.0132(18) 0.0134(16) -0.0010(18)
_geom_special_details
;
All s.u.'s (except the s.u. in the dihedral angle between two l.s. planes) are
estimated using the full covariance matrix. The cell s.u.'s are taken into
account individually in the estimation of s.u.'s in distances, angles and
torsion angles; correlations between s.u.'s in cell parameters are only used
when they are defined by crystal symmetry. An approximate (isotropic)
treatment of cell s.u.'s is used for estimating s.u.'s involving l.s. planes.
;
loop_
    _geom_bond_atom_site_label_1
    _geom_bond_atom_site_label_2
    _geom_bond_site_symmetry_2
    _geom_bond_distance
    _geom_bond_publ_flag
    O1W H1W . 0.85(3) ?
    O1W H2W . 0.86(3) ?
    Br1A C2 . 1.901(3) ?
    O1 C4 . 1.366(3) ?
    O1 C15 . 1.404(4) ?
    O2 C5 . 1.352(3) ?
    O2 H2 . 0.87(3) ?
    O3 C8 . 1.217(3) ?
    O4 C12 . 1.357(3) ?
    O4 C16 . 1.425(4) ?
    N1 C7 . 1.285(4) ?
    N1 N2 . 1.372(3) ?
    N2 C8 . 1.353(4) ?
    N2 H21 . 0.861(14) ?
    C1 C2 . 1.362(4) ?
    C1 C6 . 1.390(4) ?
    C1 H1A . 0.93(4) ?
    C2 C3 . 1.386(4) ?
    C3 C4 . 1.370(4) ?
    C3 H3 . 0.9300 ?
    C4 C5 . 1.402(4) ?
    C5 C6 . 1.394(4) ?
    C6 C7 . 1.451(4) ?
    C7 H7 . 0.9300 ?
    C8 C9 . 1.480(4) ?
    C9 C10 . 1.379(4) ?
    C9 C14 . 1.393(4) ?
    C10 C11 . 1.381(4) ?
    C10 H10 . 0.9300 ?
    C11 C12 . 1.379(4) ?
    C11 H11 . 0.9300 ?
    C12 C13 . 1.378(4) ?
    C13 C14 . 1.374(4) ?
    C13 H13 . 0.9300 ?
    C14 H14 . 0.9300 ?
    C15 H15A . 0.9600 ?
    C15 H15B . 0.9600 ?
    C15 H15C . 0.9600 ?
    C16 H16A . 0.9600 ?
    C16 H16B . 0.9600 ?
    C16 H16C . 0.9600 ?
loop_
    _geom_angle_atom_site_label_1
    _geom_angle_atom_site_label_2
    _geom_angle_atom_site_label_3
    _geom_angle_site_symmetry_1
    _geom_angle_site_symmetry_3
    _geom_angle
    _geom_angle_publ_flag
    H1W O1W H2W . . 108(2) ?
    C4 O1 C15 . . 117.8(2) ?
    C5 O2 H2 . . 108(3) ?
    C12 O4 C16 . . 117.9(2) ?
    C7 N1 N2 . . 117.5(3) ?
    C8 N2 N1 . . 117.9(3) ?
    C8 N2 H21 . . 128(2) ?
    N1 N2 H21 . . 114(2) ?
    C2 C1 C6 . . 119.6(3) ?
    C2 C1 H1A . . 123(2) ?
    C6 C1 H1A . . 117(2) ?
    C1 C2 C3 . . 121.9(3) ?
    C1 C2 Br1A . . 120.3(2) ?
    C3 C2 Br1A . . 117.8(2) ?
    C4 C3 C2 . . 119.1(3) ?
    C4 C3 H3 . . 120.5 ?
    C2 C3 H3 . . 120.5 ?
    O1 C4 C3 . . 124.1(2) ?
    O1 C4 C5 . . 115.7(2) ?
    C3 C4 C5 . . 120.3(3) ?
    O2 C5 C6 . . 123.5(2) ?
    O2 C5 C4 . . 116.9(3) ?
    C6 C5 C4 . . 119.6(3) ?
    C1 C6 C5 . . 119.6(3) ?
    C1 C6 C7 . . 118.9(3) ?
    C5 C6 C7 . . 121.5(3) ?
    N1 C7 C6 . . 119.7(3) ?
    N1 C7 H7 . . 120.1 ?
    C6 C7 H7 . . 120.1 ?
    O3 C8 N2 . . 121.5(3) ?
    O3 C8 C9 . . 121.2(3) ?
    N2 C8 C9 . . 117.3(2) ?
    C10 C9 C14 . . 118.0(3) ?
    C10 C9 C8 . . 117.3(2) ?
    C14 C9 C8 . . 124.7(3) ?
    C9 C10 C11 . . 122.0(3) ?
    C9 C10 H10 . . 119.0 ?
    C11 C10 H10 . . 119.0 ?
    C12 C11 C10 . . 119.2(3) ?
    C12 C11 H11 . . 120.4 ?
    C10 C11 H11 . . 120.4 ?
    O4 C12 C13 . . 115.9(3) ?
    O4 C12 C11 . . 124.5(3) ?
    C13 C12 C11 . . 119.6(3) ?
    C14 C13 C12 . . 120.8(3) ?
    C14 C13 H13 . . 119.6 ?
    C12 C13 H13 . . 119.6 ?
    C13 C14 C9 . . 120.3(3) ?
    C13 C14 H14 . . 119.9 ?
    C9 C14 H14 . . 119.9 ?
    O1 C15 H15A . . 109.5 ?
    O1 C15 H15B . . 109.5 ?
    H15A C15 H15B . . 109.5 ?
    O1 C15 H15C . . 109.5 ?
    H15A C15 H15C . . 109.5 ?
    H15B C15 H15C . . 109.5 ?
    O4 C16 H16A . . 109.5 ?
    O4 C16 H16B . . 109.5 ?
    H16A C16 H16B . . 109.5 ?
    O4 C16 H16C . . 109.5 ?
    H16A C16 H16C . . 109.5 ?
    H16B C16 H16C . . 109.5 ?
loop_
    _geom_torsion_atom_site_label_1
    _geom_torsion_atom_site_label_2
    _geom_torsion_atom_site_label_3
    _geom_torsion_atom_site_label_4
    _geom_torsion_site_symmetry_1
    _geom_torsion_site_symmetry_2
    _geom_torsion_site_symmetry_3
    _geom_torsion_site_symmetry_4
    _geom_torsion
    _geom_torsion_publ_flag
    C7 N1 N2 C8 . . . . 177.9(3) ?
    C6 C1 C2 C3 . . . . 1.7(5) ?
    C6 C1 C2 Br1A . . . . -176.3(2) ?
    C1 C2 C3 C4 . . . . -1.4(4) ?
    Br1A C2 C3 C4 . . . . 176.5(2) ?
    C15 O1 C4 C3 . . . . -10.0(4) ?
    C15 O1 C4 C5 . . . . 170.6(3) ?
    C2 C3 C4 O1 . . . . -179.3(3) ?
    C2 C3 C4 C5 . . . . 0.1(4) ?
    O1 C4 C5 O2 . . . . 0.6(4) ?
    C3 C4 C5 O2 . . . . -178.8(3) ?
    O1 C4 C5 C6 . . . . -179.7(3) ?
    C3 C4 C5 C6 . . . . 0.9(4) ?
    C2 C1 C6 C5 . . . . -0.6(4) ?
    C2 C1 C6 C7 . . . . 178.8(3) ?
    O2 C5 C6 C1 . . . . 179.0(3) ?
    C4 C5 C6 C1 . . . . -0.6(4) ?
    O2 C5 C6 C7 . . . . -0.4(4) ?
    C4 C5 C6 C7 . . . . 179.9(3) ?
    N2 N1 C7 C6 . . . . 179.5(2) ?
    C1 C6 C7 N1 . . . . 179.8(3) ?
    C5 C6 C7 N1 . . . . -0.7(4) ?
    N1 N2 C8 O3 . . . . -2.6(4) ?
    N1 N2 C8 C9 . . . . 177.9(2) ?
    O3 C8 C9 C10 . . . . 3.1(4) ?
    N2 C8 C9 C10 . . . . -177.4(2) ?
    O3 C8 C9 C14 . . . . -177.1(3) ?
    N2 C8 C9 C14 . . . . 2.4(4) ?
    C14 C9 C10 C11 . . . . 1.6(4) ?
    C8 C9 C10 C11 . . . . -178.5(3) ?
    C9 C10 C11 C12 . . . . -0.2(4) ?
    C16 O4 C12 C13 . . . . -178.2(3) ?
    C16 O4 C12 C11 . . . . 1.8(4) ?
    C10 C11 C12 O4 . . . . 178.2(3) ?
    C10 C11 C12 C13 . . . . -1.9(4) ?
    O4 C12 C13 C14 . . . . -177.5(3) ?
    C11 C12 C13 C14 . . . . 2.5(4) ?
    C12 C13 C14 C9 . . . . -1.1(4) ?
    C10 C9 C14 C13 . . . . -0.9(4) ?
    C8 C9 C14 C13 . . . . 179.2(3) ?
loop_
    _geom_hbond_atom_site_label_D
    _geom_hbond_atom_site_label_H
    _geom_hbond_atom_site_label_A
    _geom_hbond_site_symmetry_A
    _geom_hbond_distance_DH
    _geom_hbond_distance_HA
    _geom_hbond_distance_DA
    _geom_hbond_angle_DHA
    N2 H21 O1W 2_545 0.861(14) 1.963(15) 2.820(4) 174(3)
    O2 H2 N1 . 0.87(3) 1.83(3) 2.595(3) 146(5)
    O1W H1W O2 . 0.85(3) 2.23(3) 2.974(4) 147(4)
    O1W H2W O3 1_655 0.86(3) 1.82(3) 2.675(3) 177(4)
    C16 H16C Cg2 1_455 0.960 2.6989 3.517(3) 143.56
data_global
_journal_date_recd_electronic     2012-07-19
_journal_date_accepted     2012-07-27
_journal_name_full     'Acta Crystallographica, Section E'
_journal_year     2012
_journal_volume     68
_journal_issue     10
_journal_page_first     o2821
_journal_page_last     o2822
_journal_paper_category     QO
_journal_paper_doi     10.1107/S1600536812033806
_journal_coeditor_code     YK2067
_publ_contact_author_name     'M. Sithambaresan'
_publ_contact_author_address
;
Department of Chemistry
Faculty of Science
Eastern University
Chenkalady
Sri Lanka
;
_publ_contact_author_email     'eesans@yahoo.com'
_publ_contact_author_fax     '94-65-2240758'
_publ_contact_author_phone     '94-65-2240755'
_publ_section_title
;\
<i>N</i>'-[(<i>E</i>)-5-Bromo-2-hydroxy-3-methoxybenzylidene]-4-\
methoxybenzohydrazide monohydrate
;
loop_
    _publ_author_name
    _publ_author_address
    'P. R. Reshma'
;
      Department of Applied Chemistry
      Cochin University of Science and Technology
      Kochi 682 022
      India
;
    'M. Sithambaresan'
;
      Department of Chemistry
      Faculty of Science
      Eastern University, Sri Lanka
      Chenkalady
      Sri Lanka
;
    'M. R. Prathapachandra Kurup'
;
      Department of Applied Chemistry
      Cochin University of Science and Technology
      Kochi 682 022
      India
;
