# Supplementary material for: N′-[(E)-5-Bromo-2-hy­droxy-3-meth­oxy­benzyl­idene]-4-meth­oxy­benzohydrazide monohydrate
Source: Acta Crystallogr Sect E Struct Rep Online. 2012 Sep 1;68(Pt 10):o2821–2. doi: 10.1107/S1600536812033806 (PMC3470184; doi:10.1107/S1600536812033806)
Supplement: Supplementary file 2 [file e-68-o2821-Isup2.hkl]

# 
# h,k,l, Fc-squared, Fo-squared, sigma(Fo-squared) and status flag 
# 
data_I
_shelx_title ' RH2L2 in P2(1)/n' 
_shelx_refln_list_code          4 
_shelx_F_calc_maximum      300.59 
_exptl_crystal_F_000       808.00 
_reflns_d_resolution_high  0.8410 
 
loop_ 
 _symmetry_equiv_pos_as_xyz 
 'x, y, z' 
 '-x+1/2, y+1/2, -z+1/2' 
 '-x, -y, -z' 
 'x-1/2, -y-1/2, z-1/2' 
 
_cell_length_a     4.9730 
_cell_length_b    13.5721 
_cell_length_c    24.9066 
_cell_angle_alpha  90.000 
_cell_angle_beta   90.921 
_cell_angle_gamma  90.000 
 
_shelx_F_squared_multiplier     1.000 
 
loop_ 
 _refln_index_h 
 _refln_index_k 
 _refln_index_l 
 _refln_F_squared_calc 
 _refln_F_squared_meas 
 _refln_F_squared_sigma 
 _refln_observed_status 
   2   0   0     1103.11     1036.13     50.20 o 
   4   0   0      591.02      554.24     22.65 o 
   1   1   0    11104.65    10692.18    220.99 o 
   2   1   0      669.78      725.57     27.46 o 
   3   1   0     1978.72     1865.04     62.95 o 
   4   1   0       12.45        1.22      9.98 o 
   5   1   0      101.12      112.70      8.61 o 
   0   2   0    13809.21     7672.49    254.77 o 
   1   2   0     2459.91     2581.76     35.36 o 
   2   2   0      130.38      146.06      5.85 o 
   3   2   0      984.82     1000.63     18.32 o 
   4   2   0      322.13      315.28      7.70 o 
   5   2   0      454.81      465.82     17.41 o 
   1   3   0      830.83      866.86     11.45 o 
   2   3   0     2764.89     2909.67     45.36 o 
   3   3   0      102.28       95.26     13.80 o 
   4   3   0       61.08       57.66      6.14 o 
   5   3   0        0.61       -0.38      7.45 o 
   0   4   0      271.18      230.07     11.85 o 
   1   4   0     7505.03     7698.35    101.93 o 
   2   4   0      217.28      179.46      9.14 o 
   3   4   0      449.05      437.27      7.49 o 
   4   4   0        2.12       -2.16      3.43 o 
   5   4   0      118.85      119.09      8.48 o 
   1   5   0      124.43      144.13      4.05 o 
   2   5   0     4456.58     4455.71     70.10 o 
   3   5   0      228.15      224.82      6.52 o 
   4   5   0      152.98      143.56      6.34 o 
   5   5   0       22.97       22.34      6.73 o 
   0   6   0     5841.88     6083.52    126.31 o 
   1   6   0       13.52       17.17      2.63 o 
   2   6   0       40.36       44.58      3.72 o 
   3   6   0      647.38      655.37     10.91 o 
   4   6   0      241.24      241.30      8.63 o 
   5   6   0       19.24       16.38      7.40 o 
   1   7   0     5818.07     5798.49     90.67 o 
   2   7   0      298.00      286.81      5.76 o 
   3   7   0      690.07      715.86     12.97 o 
   4   7   0        4.52        5.44      5.83 o 
   5   7   0       32.03       38.87      9.35 o 
   0   8   0     7396.73     7327.04    152.73 o 
   1   8   0      219.03      268.10      7.15 o 
   2   8   0       29.26       30.29      5.02 o 
   3   8   0       23.15        6.15      6.39 o 
   4   8   0      451.73      468.55     15.86 o 
   5   8   0      111.80      114.83     11.00 o 
   1   9   0      524.88      485.64     10.22 o 
   2   9   0      441.11      375.44     19.85 o 
   3   9   0      320.82      333.14     11.74 o 
   4   9   0       84.16       84.54     13.56 o 
   0  10   0     1410.19     1401.59     36.14 o 
   1  10   0      999.31      995.65     17.92 o 
   2  10   0        2.33       -4.10      6.98 o 
   3  10   0       79.03       49.53      7.25 o 
   4  10   0       65.21       80.58     10.51 o 
   1  11   0       46.25       37.63      6.27 o 
   2  11   0      554.15      534.61     21.73 o 
   3  11   0       12.04        9.85      7.46 o 
   4  11   0      119.67      130.24     11.99 o 
   0  12   0      302.35      259.57     13.71 o 
   1  12   0      524.99      535.34     12.28 o 
   2  12   0       23.25       40.77      6.67 o 
   3  12   0       62.77       37.80     10.27 o 
   1  13   0      257.53      227.75      9.33 o 
   2  13   0      493.10      491.60     23.08 o 
   3  13   0       17.59       13.08      8.83 o 
   0  14   0      196.69      218.58     13.87 o 
   2  14   0      113.65       50.27     16.95 o 
   1  15   0      203.91      209.10     12.81 o 
   2  15   0       21.20        1.71     15.14 o 
   0  16   0       69.54       79.34     13.87 o 
  -5   0   1       27.43       57.78     20.84 o 
  -3   0   1     2493.32     2405.49     85.24 o 
  -1   0   1     4626.71     4238.88    200.55 o 
   1   0   1      513.58      612.94     65.35 o 
   3   0   1      494.87      421.46     25.57 o 
   5   0   1       68.42       77.36      9.00 o 
  -5   1   1      221.67      221.83     13.76 o 
  -4   1   1      909.72      906.06     29.39 o 
  -3   1   1       45.86       48.35      5.22 o 
  -2   1   1     4823.49     4912.95    110.23 o 
  -1   1   1     1352.77     1378.93     28.44 o 
   1   1   1     3744.35     3873.03     74.31 o 
   2   1   1     2533.02     2482.83     66.71 o 
   3   1   1      613.95      596.83     23.20 o 
   4   1   1     1348.34     1342.47     22.81 o 
   5   1   1        1.47       -4.31     11.80 o 
  -5   2   1        5.02        9.34     11.58 o 
  -4   2   1      203.43      189.75      5.83 o 
  -3   2   1     5413.01     5576.85     90.03 o 
  -2   2   1     5241.05     5136.99     88.59 o 
  -1   2   1      157.52      133.07      2.19 o 
   0   2   1      153.49       99.34      5.69 o 
   1   2   1    14029.29    13901.51    163.87 o 
   2   2   1      373.95      426.68     15.97 o 
   3   2   1      405.12      406.31      9.26 o 
   4   2   1      120.20      113.35      8.12 o 
   5   2   1       55.08       58.31      7.25 o 
  -5   3   1      120.42      128.44      8.78 o 
  -4   3   1        0.45       -2.74      6.74 o 
  -3   3   1       73.00       69.16      6.15 o 
  -2   3   1       21.24       18.10      3.00 o 
  -1   3   1     6698.31     6935.14     81.81 o 
   0   3   1       26.44       22.11      1.47 o 
   1   3   1     5890.16     6031.07     83.75 o 
   2   3   1      839.29      859.16     13.97 o 
   3   3   1     2815.53     2865.06     44.83 o 
   4   3   1       45.29       59.20      3.62 o 
   5   3   1       35.75       35.78      6.07 o 
  -5   4   1        1.27       -2.68      5.81 o 
  -4   4   1      390.45      422.57      8.55 o 
  -3   4   1      997.08     1050.96     15.51 o 
  -2   4   1     9119.29     9513.14    118.41 o 
  -1   4   1     2278.44     2281.44     27.84 o 
   0   4   1      794.32      861.56     13.87 o 
   1   4   1      218.43      170.60      6.19 o 
   2   4   1     5099.05     5289.56    107.02 o 
   3   4   1      171.80      186.25      5.34 o 
   4   4   1      129.95      135.62      5.50 o 
   5   4   1        0.20       -3.98      6.25 o 
  -5   5   1       79.25       81.74      7.11 o 
  -4   5   1       58.62       54.10      6.00 o 
  -3   5   1        1.97       -5.14      3.43 o 
  -2   5   1       12.78       22.17      3.22 o 
  -1   5   1    11466.58    11263.67    160.45 o 
   0   5   1     2402.22     2572.21     40.44 o 
   1   5   1      384.32      365.19      6.47 o 
   2   5   1      923.93      897.74     13.85 o 
   3   5   1     1483.85     1518.80     23.30 o 
   4   5   1      234.53      227.65      8.87 o 
   5   5   1       97.83      110.33      7.62 o 
  -5   6   1        0.17        2.02      6.90 o 
  -4   6   1      628.70      637.71     15.06 o 
  -3   6   1     1062.20     1072.40     16.30 o 
  -2   6   1       10.04        8.22      2.45 o 
  -1   6   1        5.29        1.05      2.98 o 
   0   6   1     3181.20     3144.66     49.48 o 
   1   6   1     5628.17     5560.60    118.03 o 
   2   6   1     1700.14     1660.92     22.51 o 
   3   6   1      220.77      202.92      7.17 o 
   4   6   1       54.59       46.15      7.42 o 
   5   6   1      106.59      114.33      8.19 o 
  -5   7   1        0.31        8.21      9.06 o 
  -4   7   1      150.30      137.43      7.68 o 
  -3   7   1       79.20       63.65      6.92 o 
  -2   7   1     2600.31     2674.55     37.18 o 
  -1   7   1       33.87       20.58      3.72 o 
   0   7   1     1325.10     1270.08     20.86 o 
   1   7   1     1776.77     1857.77     31.96 o 
   2   7   1      218.81      207.81      9.25 o 
   3   7   1        0.49       -4.42      3.79 o 
   4   7   1      561.57      566.41     15.54 o 
   5   7   1       23.99       25.85     11.90 o 
  -5   8   1        0.26       12.40      9.98 o 
  -4   8   1      573.64      580.29     19.28 o 
  -3   8   1     1291.59     1246.28     24.54 o 
  -2   8   1      450.61      418.89     13.33 o 
  -1   8   1       24.66       22.13      3.54 o 
   0   8   1      390.36      345.72      7.79 o 
   1   8   1     2127.98     1984.19     32.18 o 
   2   8   1      564.44      580.31     12.53 o 
   3   8   1      200.83      203.03     13.48 o 
   4   8   1       29.10       12.34     12.02 o 
   5   8   1       37.65       43.23     13.76 o 
  -4   9   1      610.18      607.70     32.23 o 
  -3   9   1      134.50      104.65      7.26 o 
  -2   9   1      324.15      337.29     14.59 o 
  -1   9   1       13.35       10.32      3.82 o 
   0   9   1     1267.58     1224.85     20.85 o 
   1   9   1       57.06       86.01      4.60 o 
   2   9   1       14.90       19.15      6.88 o 
   3   9   1      300.50      295.00      9.06 o 
   4   9   1      122.18      128.70     15.21 o 
  -4  10   1      115.95      107.28     10.83 o 
  -3  10   1      327.24      325.13     12.08 o 
  -2  10   1      424.87      372.72     12.65 o 
  -1  10   1      224.73      215.34     10.09 o 
   0  10   1      163.22      157.90      6.76 o 
   1  10   1       93.04       77.04      6.67 o 
   2  10   1      366.72      380.87     10.87 o 
   3  10   1        9.52        9.11      7.09 o 
   4  10   1       20.45       17.62     10.86 o 
  -4  11   1       23.62       26.70     13.44 o 
  -3  11   1       48.58       26.93      7.93 o 
  -2  11   1        2.02        2.31      5.74 o 
  -1  11   1     2505.72     2555.63     41.73 o 
   0  11   1        0.12       -8.69      5.79 o 
   1  11   1     1385.32     1408.52     24.31 o 
   2  11   1        1.15        0.30      5.67 o 
   3  11   1      525.55      466.71     23.79 o 
   4  11   1        0.71       13.40     11.10 o 
  -3  12   1        7.84        0.49      8.34 o 
  -2  12   1      408.04      393.34     24.18 o 
  -1  12   1        2.16       -2.19      5.21 o 
   0  12   1      313.36      289.02     10.43 o 
   1  12   1       25.26       10.84      5.29 o 
   2  12   1     1813.95     1864.76     42.51 o 
   3  12   1        0.08       -4.81      8.21 o 
  -3  13   1        5.75        2.27      8.69 o 
  -2  13   1      110.88      100.68      9.16 o 
  -1  13   1      132.75      142.16      8.60 o 
   0  13   1      444.39      449.44     13.32 o 
   1  13   1       42.55       56.98      7.63 o 
   2  13   1       24.25        6.38     10.94 o 
   3  13   1       95.46       98.16      9.51 o 
  -2  14   1       42.89       35.58     11.36 o 
  -1  14   1      108.44       87.97     10.73 o 
   0  14   1       54.85       64.10      8.20 o 
   1  14   1      152.31      153.13     11.15 o 
   2  14   1        0.63       -0.54     11.84 o 
  -2  15   1       54.31       55.69     16.34 o 
  -1  15   1        4.26       14.62     10.56 o 
   0  15   1      454.29      518.68     15.63 o 
   1  15   1        1.03        1.48     10.57 o 
   2  15   1       23.55       19.22     14.67 o 
   0  16   1        6.85        6.99     11.00 o 
  -4   0   2       24.01       24.09     13.73 o 
  -2   0   2     1201.49     1303.31     42.49 o 
   2   0   2      763.04      789.93     27.45 o 
   4   0   2      626.65      601.37     14.10 o 
  -5   1   2       47.21       61.97     16.65 o 
  -4   1   2      147.96      130.93     13.80 o 
  -3   1   2      110.85       90.33      5.45 o 
  -2   1   2       69.65       75.07     10.39 o 
  -1   1   2      724.98      683.26     13.13 o 
   1   1   2     7858.44     8319.64    102.81 o 
   2   1   2      425.84      454.14      8.32 o 
   3   1   2        0.31        4.27      2.70 o 
   4   1   2       98.96      107.57      4.11 o 
   5   1   2      266.15      263.16      8.45 o 
  -5   2   2      438.14      437.34     14.60 o 
  -4   2   2       31.86       27.65      5.19 o 
  -3   2   2        1.57       -5.58      8.75 o 
  -2   2   2      735.34      707.78     12.83 o 
  -1   2   2     5240.11     5677.64     65.32 o 
   0   2   2     4302.60     3915.84    112.31 o 
   1   2   2       76.91       76.85      1.97 o 
   2   2   2      750.38      746.74     12.08 o 
   3   2   2      800.93      781.72     13.80 o 
   4   2   2      167.95      162.59      4.96 o 
   5   2   2        3.06       -1.45      9.58 o 
  -5   3   2       41.48       47.89     13.07 o 
  -4   3   2      871.34      872.74     17.94 o 
  -3   3   2     2379.24     2455.06     43.03 o 
  -2   3   2     6020.82     6332.55     93.59 o 
  -1   3   2      314.61      321.10      4.22 o 
   0   3   2    16789.99    17664.88    199.01 o 
   1   3   2      165.07      143.35      4.04 o 
   2   3   2      819.89      794.13     13.08 o 
   3   3   2      111.40      139.84      6.57 o 
   4   3   2        8.93       11.63      3.72 o 
   5   3   2       10.28        4.30      5.81 o 
  -5   4   2      188.72      202.79     11.14 o 
  -4   4   2      133.24      128.86      6.90 o 
  -3   4   2      204.45      212.55      4.82 o 
  -2   4   2      761.88      837.38     12.01 o 
  -1   4   2     4729.13     5025.41     63.28 o 
   0   4   2        1.63       16.12      5.59 o 
   1   4   2      842.74      864.59     11.99 o 
   2   4   2      572.12      591.65     10.41 o 
   3   4   2      427.57      431.99     11.36 o 
   4   4   2        0.10       -0.71      4.62 o 
   5   4   2       29.03       26.81      7.25 o 
  -5   5   2        8.76        5.20      6.30 o 
  -4   5   2      200.81      219.05      6.64 o 
  -3   5   2     1092.91     1078.66     16.01 o 
  -2   5   2      195.12      278.98      5.37 o 
  -1   5   2      432.86      440.17      7.89 o 
   0   5   2     5751.05     6023.58     93.90 o 
   1   5   2     3422.23     3423.83     49.26 o 
   2   5   2     1875.52     2035.85     29.37 o 
   3   5   2      412.35      440.40      9.12 o 
   4   5   2      306.27      308.99     12.30 o 
   5   5   2       23.95       17.56      7.05 o 
  -5   6   2       44.31       47.12      7.40 o 
  -4   6   2      236.08      220.87      9.02 o 
  -3   6   2      118.78      120.10      4.37 o 
  -2   6   2     1319.65     1347.33     19.64 o 
  -1   6   2      348.52      356.78      7.31 o 
   0   6   2      859.37      818.92     14.91 o 
   1   6   2      149.69      118.98      4.21 o 
   2   6   2     1767.63     1757.06     24.89 o 
   3   6   2     1037.48     1101.32     22.77 o 
   4   6   2      292.48      269.44      9.06 o 
   5   6   2       25.08       36.12      7.46 o 
  -5   7   2       27.30       34.46      9.06 o 
  -4   7   2      251.18      254.60      9.22 o 
  -3   7   2      716.31      687.94     12.66 o 
  -2   7   2      169.11      159.30      9.29 o 
  -1   7   2       20.66       24.74      4.84 o 
   0   7   2       31.63       35.48      3.70 o 
   1   7   2     5356.45     5066.96     99.16 o 
   2   7   2        7.13        8.47      4.38 o 
   3   7   2       13.34       14.32      5.03 o 
   4   7   2        1.06       -3.32      5.72 o 
   5   7   2      177.21      199.61     18.69 o 
  -5   8   2        7.76        9.24     16.02 o 
  -4   8   2       42.20       62.36     12.98 o 
  -3   8   2       18.27       -2.55      8.56 o 
  -2   8   2     1185.13     1217.41     22.43 o 
  -1   8   2      199.60      200.16      6.07 o 
   0   8   2     2321.57     2381.79     38.12 o 
   1   8   2      387.11      362.03      9.19 o 
   2   8   2      707.48      646.87     13.14 o 
   3   8   2      193.76      179.60     11.50 o 
   4   8   2      391.07      394.74     17.24 o 
   5   8   2       15.35       25.99     14.41 o 
  -4   9   2      858.81      860.85     24.58 o 
  -3   9   2      276.17      266.93     10.62 o 
  -2   9   2      588.70      516.20     12.44 o 
  -1   9   2      236.36      236.23      7.37 o 
   0   9   2      824.20      796.53     14.65 o 
   1   9   2     1203.88     1183.74     20.38 o 
   2   9   2     1543.27     1478.77     24.36 o 
   3   9   2        3.75       -1.54      4.73 o 
   4   9   2      122.21      127.39     17.30 o 
  -4  10   2        2.68       23.00     12.34 o 
  -3  10   2       38.32       51.79      7.55 o 
  -2  10   2      489.83      528.20     13.04 o 
  -1  10   2     5701.26     5464.79     86.07 o 
   0  10   2      457.48      447.96     10.15 o 
   1  10   2      319.54      296.92      8.49 o 
   2  10   2       23.23       41.26      5.78 o 
   3  10   2      268.58      262.22     10.89 o 
   4  10   2       27.33       41.65     10.51 o 
  -4  11   2       10.79       37.32     10.77 o 
  -3  11   2       18.91       11.14      9.29 o 
  -2  11   2      540.81      474.98     12.55 o 
  -1  11   2      664.83      647.56     13.66 o 
   0  11   2     1581.33     1583.39     28.99 o 
   1  11   2      250.02      218.06      7.89 o 
   2  11   2       65.97       47.21      6.05 o 
   3  11   2        3.56       -8.48      7.58 o 
   4  11   2       34.17       33.59     11.10 o 
  -3  12   2       78.93       99.32      8.90 o 
  -2  12   2       59.11       52.58      7.42 o 
  -1  12   2      199.04      223.54      8.67 o 
   0  12   2      124.96      105.07      7.24 o 
   1  12   2        7.75       -0.85      5.13 o 
   2  12   2      255.74      238.76     19.81 o 
   3  12   2      330.25      346.77     14.49 o 
  -3  13   2      100.56       77.89      9.27 o 
  -2  13   2       84.38       77.73      8.32 o 
  -1  13   2      123.97      113.23      8.28 o 
   0  13   2      285.68      324.30     11.74 o 
   1  13   2      350.44      339.03     12.10 o 
   2  13   2      205.37      199.09     11.09 o 
   3  13   2       13.86        5.68      9.84 o 
  -2  14   2      175.57      184.16     15.98 o 
  -1  14   2      134.70      152.97     11.15 o 
   0  14   2      443.85      437.47     13.66 o 
   1  14   2        0.12       -6.16      9.74 o 
   2  14   2       88.19       47.63     20.47 o 
  -2  15   2       38.46       53.12     13.34 o 
  -1  15   2        0.29        8.81     10.30 o 
   0  15   2        0.01       17.93      8.76 o 
   1  15   2      237.71      254.99     13.36 o 
   2  15   2        9.26       -4.22     21.09 o 
   0  16   2       62.63       73.36     12.83 o 
  -5   0   3       50.43       83.35     21.78 o 
  -3   0   3     2729.46     2673.94     85.96 o 
  -1   0   3     2563.44     2745.39     70.66 o 
   1   0   3     2195.71     2382.07     39.10 o 
   3   0   3      495.07      529.43     12.25 o 
   5   0   3      219.48      226.99     12.31 o 
  -5   1   3      575.43      612.50     22.71 o 
  -4   1   3      125.40      114.68     10.11 o 
  -3   1   3      529.93      507.61     14.01 o 
  -2   1   3     4945.39     4999.23    112.12 o 
  -1   1   3      223.42      274.71      5.20 o 
   0   1   3      279.30      161.86      6.05 o 
   1   1   3     2320.77     2122.63     22.88 o 
   2   1   3     3878.26     3910.92     52.49 o 
   3   1   3      110.30      113.19      3.40 o 
   4   1   3        6.93        7.42      2.93 o 
   5   1   3        2.65        7.02      5.72 o 
  -5   2   3      254.07      245.12     17.45 o 
  -4   2   3      380.60      343.73     14.20 o 
  -3   2   3       22.50        8.85      5.06 o 
  -2   2   3        3.66       -2.11      2.59 o 
  -1   2   3       29.87       63.38      1.52 o 
   0   2   3     4392.57     4908.45     57.60 o 
   1   2   3    13998.83    13590.34    175.95 o 
   2   2   3     2142.32     2182.28     32.50 o 
   3   2   3      967.96      997.49     15.43 o 
   4   2   3      108.42      118.29      4.29 o 
   5   2   3       88.97       88.75      9.84 o 
  -5   3   3       33.68       26.24     12.44 o 
  -4   3   3       29.38       23.98      4.11 o 
  -3   3   3     3040.38     3004.78     52.28 o 
  -2   3   3       22.44       23.99      3.17 o 
  -1   3   3     7731.69     8111.66     98.92 o 
   0   3   3     1000.36     1036.31     12.60 o 
   1   3   3       83.65      123.13      4.83 o 
   2   3   3      466.72      453.53      6.65 o 
   3   3   3     1994.29     2057.86     33.23 o 
   4   3   3      298.33      292.83      8.83 o 
   5   3   3       30.14       38.77      6.58 o 
  -5   4   3       28.23       28.71     12.79 o 
  -4   4   3      811.35      794.97     18.72 o 
  -3   4   3       67.16       57.86      2.89 o 
  -2   4   3      833.61      993.96     14.12 o 
  -1   4   3      674.43      755.69      9.34 o 
   0   4   3     2639.09     2674.41     42.01 o 
   1   4   3       42.51       38.20      1.95 o 
   2   4   3      944.54      938.62     15.64 o 
   3   4   3     2298.53     2424.69     41.59 o 
   4   4   3     1798.41     1832.40     39.99 o 
   5   4   3       15.80        3.35      7.52 o 
  -5   5   3      171.40      165.44      7.89 o 
  -4   5   3        3.93        0.82      3.80 o 
  -3   5   3      759.02      778.37     12.12 o 
  -2   5   3     1184.86     1256.21     17.73 o 
  -1   5   3     5352.42     5497.01     71.27 o 
   0   5   3      504.47      523.28      9.25 o 
   1   5   3       11.87       15.59      2.17 o 
   2   5   3      765.40      789.06     11.17 o 
   3   5   3      865.34      908.18     16.38 o 
   4   5   3       36.30       44.93      8.83 o 
   5   5   3        3.83        3.57      7.17 o 
  -5   6   3       17.30       25.38      8.56 o 
  -4   6   3      342.06      355.67     12.45 o 
  -3   6   3      909.88      884.43     15.94 o 
  -2   6   3     1564.90     1518.72     23.27 o 
  -1   6   3     2226.32     2358.86     35.12 o 
   0   6   3      277.64      264.78      6.12 o 
   1   6   3     1754.64     1659.92     27.10 o 
   2   6   3      183.37      199.00     13.27 o 
   3   6   3       51.30       58.58      5.00 o 
   4   6   3       16.95       22.28      5.99 o 
   5   6   3       63.35       76.15      8.37 o 
  -5   7   3        0.35        3.94     12.54 o 
  -4   7   3       20.38       27.55      5.97 o 
  -3   7   3        8.18       -2.44      5.57 o 
  -2   7   3     3826.31     3947.66     55.24 o 
  -1   7   3      359.30      446.14      8.94 o 
   0   7   3       50.05       27.46      3.70 o 
   1   7   3        2.24       -2.39      3.35 o 
   2   7   3     2046.70     1996.68     37.73 o 
   3   7   3       57.04       62.66      7.78 o 
   4   7   3       27.95       27.23      7.13 o 
   5   7   3       57.60       53.80     14.91 o 
  -5   8   3       69.71       72.04     15.87 o 
  -4   8   3       14.93       10.46      8.13 o 
  -3   8   3     1062.52      984.78     21.55 o 
  -2   8   3       10.96        9.60      5.24 o 
  -1   8   3     1909.88     1915.01     31.17 o 
   0   8   3     1611.52     1594.64     28.18 o 
   1   8   3     3299.19     3191.26     78.95 o 
   2   8   3      448.72      417.65      8.59 o 
   3   8   3      183.13      172.13      7.62 o 
   4   8   3       19.20       11.48      8.34 o 
   5   8   3      193.12      214.46     12.95 o 
  -4   9   3        2.58       -6.82     13.79 o 
  -3   9   3      281.71      282.58     10.65 o 
  -2   9   3      643.81      637.65     19.21 o 
  -1   9   3     1618.10     1524.77     25.37 o 
   0   9   3      218.79      217.74      7.97 o 
   1   9   3      196.99      174.89      6.73 o 
   2   9   3     1883.80     1835.76     30.86 o 
   3   9   3      196.67      170.14      9.43 o 
   4   9   3       22.58       31.15      9.60 o 
  -4  10   3      351.70      351.49     15.82 o 
  -3  10   3        3.15       -7.69      7.06 o 
  -2  10   3       23.11       29.38      7.58 o 
  -1  10   3       78.54       64.56      5.94 o 
   0  10   3     1671.19     1595.37     26.75 o 
   1  10   3     1365.27     1352.57     22.21 o 
   2  10   3     1495.82     1447.99     34.01 o 
   3  10   3        1.09        0.97      7.12 o 
   4  10   3       76.65       61.01     10.56 o 
  -4  11   3        6.04        9.42     13.83 o 
  -3  11   3      241.15      241.08     15.59 o 
  -2  11   3       28.52       25.62      5.85 o 
  -1  11   3       46.61       44.40      7.63 o 
   0  11   3      217.37      212.15      7.07 o 
   1  11   3      308.64      285.31     12.74 o 
   2  11   3       27.58       25.78      5.98 o 
   3  11   3      589.93      575.97     23.52 o 
   4  11   3       39.54       41.22     11.11 o 
  -3  12   3       88.29       71.57      8.86 o 
  -2  12   3       14.13        9.16      6.88 o 
  -1  12   3       78.45       77.22      7.07 o 
   0  12   3      359.56      375.31     12.14 o 
   1  12   3       39.47       33.77      5.33 o 
   2  12   3       46.15       19.48      6.66 o 
   3  12   3       66.64       51.15      9.02 o 
  -3  13   3       62.79       66.76      9.42 o 
  -2  13   3      489.63      465.57     19.53 o 
  -1  13   3       60.52       89.59      8.04 o 
   0  13   3       15.56       20.85      7.53 o 
   1  13   3      164.74      176.47      8.90 o 
   2  13   3      228.66      206.41     10.91 o 
   3  13   3      120.78      133.79     17.26 o 
  -2  14   3        1.75      -12.54     11.67 o 
  -1  14   3      479.59      494.57     19.25 o 
   0  14   3       24.60       38.26      8.12 o 
   1  14   3      392.75      406.49     25.72 o 
   2  14   3       53.63       26.11     26.88 o 
  -2  15   3      298.10      322.22     18.40 o 
  -1  15   3        6.94       30.56     11.29 o 
   0  15   3        0.65       -5.65      8.76 o 
   1  15   3       37.07       48.38     10.73 o 
   2  15   3      285.32      281.03     15.35 o 
   0  16   3       45.77       45.36     11.97 o 
  -4   0   4      327.30      302.53     16.58 o 
  -2   0   4    10470.81    10431.95    329.51 o 
   0   0   4    12742.27    10545.96    446.64 o 
   2   0   4     4237.16     4258.18     80.99 o 
   4   0   4       28.59       44.22      4.02 o 
  -5   1   4      651.52      663.45     30.14 o 
  -4   1   4       65.52       54.16      7.79 o 
  -3   1   4     1263.71     1188.89     28.37 o 
  -2   1   4        8.48        5.08      3.01 o 
  -1   1   4     1354.25     1673.16     20.03 o 
   0   1   4      647.77      757.70      8.84 o 
   1   1   4     1262.47     1301.68     15.08 o 
   2   1   4      205.32      177.91      3.91 o 
   3   1   4      746.71      800.32     12.71 o 
   4   1   4       26.36       32.33      3.35 o 
   5   1   4      181.87      177.16      8.05 o 
  -5   2   4      231.57      213.73     25.75 o 
  -4   2   4      113.11      104.18      8.53 o 
  -3   2   4      998.07      975.71     19.30 o 
  -2   2   4     5045.73     5094.01     87.49 o 
  -1   2   4      609.06      623.46      8.27 o 
   0   2   4       18.61       37.62      1.89 o 
   1   2   4    25771.94    25521.97    327.04 o 
   2   2   4     3099.16     3123.90     46.37 o 
   3   2   4     1664.96     1634.09     27.59 o 
   4   2   4      151.83      130.03      6.42 o 
   5   2   4      141.76      153.29      8.07 o 
  -5   3   4        1.51       -2.83      8.92 o 
  -4   3   4      531.92      525.24     11.40 o 
  -3   3   4       37.53       23.33      5.77 o 
  -2   3   4      256.46      246.24      4.40 o 
  -1   3   4     1463.57     1491.17     18.62 o 
   0   3   4    24949.44    25757.17    418.50 o 
   1   3   4       22.96       24.01      1.52 o 
   2   3   4      704.45      722.58     15.72 o 
   3   3   4      593.76      644.09     13.64 o 
   4   3   4     1562.23     1586.10     29.26 o 
   5   3   4       21.95       19.41      6.98 o 
  -5   4   4      378.86      374.39     14.04 o 
  -4   4   4        0.05       -7.86      5.24 o 
  -3   4   4     1278.98     1267.54     18.45 o 
  -2   4   4       82.11       74.97      4.38 o 
  -1   4   4     7751.49     7941.78     92.23 o 
   0   4   4     6593.78     6338.49    105.37 o 
   1   4   4     7846.61     7890.89    112.50 o 
   2   4   4        0.57       -2.25      2.28 o 
   3   4   4     1085.15     1093.93     18.23 o 
   4   4   4      102.28      112.21      6.87 o 
   5   4   4       29.15       32.86      7.09 o 
  -5   5   4       56.79       58.49     10.05 o 
  -4   5   4      408.37      407.53      8.59 o 
  -3   5   4      285.45      241.11      6.10 o 
  -2   5   4      139.00      144.79      6.12 o 
  -1   5   4      231.14      234.86      4.72 o 
   0   5   4    10048.82    10004.96    154.87 o 
   1   5   4       94.96       81.69      4.38 o 
   2   5   4      489.38      450.28     15.01 o 
   3   5   4      797.05      850.14     16.61 o 
   4   5   4      135.03      145.00      8.03 o 
   5   5   4        0.79        6.51      7.34 o 
  -5   6   4        2.36        3.20      7.66 o 
  -4   6   4      148.01      146.44      6.36 o 
  -3   6   4      260.82      260.59      6.21 o 
  -2   6   4     2413.30     2331.11     35.03 o 
  -1   6   4     1614.29     1640.59     24.76 o 
   0   6   4     1551.13     1682.42     27.09 o 
   1   6   4      493.86      470.79      9.93 o 
   2   6   4     2304.82     2212.27     49.67 o 
   3   6   4      358.63      368.84     12.03 o 
   4   6   4       11.83       15.96      7.40 o 
   5   6   4        2.12        9.85      7.75 o 
  -5   7   4      201.77      205.76     10.92 o 
  -4   7   4       21.04       14.52      5.50 o 
  -3   7   4      372.17      304.03     11.65 o 
  -2   7   4       51.54       44.94      4.77 o 
  -1   7   4     3510.89     3530.67     52.23 o 
   0   7   4     1399.73     1368.35     22.62 o 
   1   7   4      433.16      398.78      9.94 o 
   2   7   4       25.53       31.51      4.19 o 
   3   7   4      313.70      304.01     11.86 o 
   4   7   4       32.37       32.90      6.76 o 
   5   7   4      219.06      230.03     12.31 o 
  -5   8   4       25.26       29.24     18.05 o 
  -4   8   4       62.57       76.20     14.39 o 
  -3   8   4       32.15       22.06     11.08 o 
  -2   8   4     1751.37     1587.80     23.93 o 
  -1   8   4        0.54        1.43      3.58 o 
   0   8   4      973.67     1096.01     20.24 o 
   1   8   4       35.05       38.58      2.86 o 
   2   8   4      627.74      574.71     11.84 o 
   3   8   4      172.54      186.94     23.53 o 
   4   8   4        0.00        6.01      8.97 o 
   5   8   4      108.75      139.59     12.81 o 
  -4   9   4       69.31       63.93     19.76 o 
  -3   9   4        3.13       -4.46      9.02 o 
  -2   9   4       27.00       30.55      6.52 o 
  -1   9   4     1212.89     1259.23     23.37 o 
   0   9   4      703.73      716.02     14.76 o 
   1   9   4      615.63      566.93     12.09 o 
   2   9   4      638.88      579.29     12.50 o 
   3   9   4       60.58       51.63      6.70 o 
   4   9   4       85.79       83.43     12.97 o 
  -4  10   4       48.21       47.74     10.40 o 
  -3  10   4      337.72      379.20     13.16 o 
  -2  10   4      381.58      355.40     12.76 o 
  -1  10   4      118.61       85.67     15.29 o 
   0  10   4      507.21      496.46     10.78 o 
   1  10   4     1126.61     1071.73     19.83 o 
   2  10   4      687.65      709.84     35.13 o 
   3  10   4       45.06       34.42      9.35 o 
   4  10   4        5.09        8.43     10.24 o 
  -4  11   4      190.29      176.09     20.11 o 
  -3  11   4        6.01        8.99      7.72 o 
  -2  11   4        2.32       -0.79      6.07 o 
  -1  11   4      284.73      247.59     10.39 o 
   0  11   4     2022.23     2031.95     33.69 o 
   1  11   4       30.03       23.71      7.27 o 
   2  11   4       27.59       32.80      6.18 o 
   3  11   4       14.16       21.32      7.93 o 
   4  11   4      170.69      170.43     12.95 o 
  -3  12   4      184.13      205.52     16.54 o 
  -2  12   4       15.58        9.37      6.80 o 
  -1  12   4     1098.88     1023.15     20.90 o 
   0  12   4      366.00      355.38     19.42 o 
   1  12   4      569.68      589.07     23.01 o 
   2  12   4       72.01       54.41      7.53 o 
   3  12   4       75.57       85.13      8.52 o 
  -3  13   4       38.10       23.05      8.97 o 
  -2  13   4       73.90       67.15     10.17 o 
  -1  13   4      828.50      802.87     21.54 o 
   0  13   4      290.41      317.42     11.42 o 
   1  13   4       80.62       76.50      7.87 o 
   2  13   4       28.07       11.80     11.09 o 
   3  13   4       23.28       14.26     11.08 o 
  -2  14   4      206.00      177.14     21.78 o 
  -1  14   4       17.96        3.31      9.88 o 
   0  14   4       50.25       52.97      8.44 o 
   1  14   4       25.29       44.43     12.48 o 
   2  14   4      119.01       98.33     26.83 o 
  -2  15   4        3.75       14.06     13.19 o 
  -1  15   4      353.19      431.74     22.58 o 
   0  15   4        1.08       12.93      8.68 o 
   1  15   4      113.60      135.96     18.43 o 
   2  15   4       12.13       -5.32     24.92 o 
  -5   0   5      427.43      424.30     34.10 o 
  -3   0   5       36.71       46.81     19.42 o 
  -1   0   5    31943.80    31487.46    544.21 o 
   1   0   5    55695.18    54135.02    994.12 o 
   3   0   5     1028.23     1107.98     24.53 o 
   5   0   5        0.85        8.01      9.94 o 
  -5   1   5      193.37      208.40     18.08 o 
  -4   1   5      882.08      919.11     23.73 o 
  -3   1   5      210.02      203.02      8.68 o 
  -2   1   5     3347.65     3114.49     57.04 o 
  -1   1   5      874.41      847.33     10.36 o 
   0   1   5     1616.26     1796.09     22.29 o 
   1   1   5    90353.41    86887.85   1340.79 o 
   2   1   5     4860.05     4853.03     65.03 o 
   3   1   5        3.98        6.43      2.54 o 
   4   1   5      346.13      386.66      8.00 o 
   5   1   5       31.03       34.43      6.46 o 
  -5   2   5      101.22       98.95     12.17 o 
  -4   2   5     1117.36     1096.56     24.29 o 
  -3   2   5      426.95      482.74      9.64 o 
  -2   2   5     4147.38     4237.28     57.82 o 
  -1   2   5     7020.51     7136.69     79.19 o 
   0   2   5     3052.62     3226.07     37.96 o 
   1   2   5     4854.48     4788.49     61.37 o 
   2   2   5      572.26      643.76     14.64 o 
   3   2   5      713.54      724.94     12.52 o 
   4   2   5      339.53      321.77      9.70 o 
   5   2   5        6.41        6.24      7.17 o 
  -5   3   5      115.06      110.32      8.43 o 
  -4   3   5        1.06       -6.54      4.36 o 
  -3   3   5     2178.96     2185.11     38.47 o 
  -2   3   5       32.59       46.06      3.04 o 
  -1   3   5     1777.26     1827.16     22.73 o 
   0   3   5     4564.90     4308.76     64.13 o 
   1   3   5      224.80      263.86      4.64 o 
   2   3   5      453.80      437.39      8.54 o 
   3   3   5       36.94       32.11      3.40 o 
   4   3   5        3.81        9.71      5.64 o 
   5   3   5      127.92      148.90      8.72 o 
  -5   4   5       30.32       24.97     12.58 o 
  -4   4   5      203.74      185.19      9.01 o 
  -3   4   5       83.03       82.63      4.27 o 
  -2   4   5     5472.55     5853.53     78.79 o 
  -1   4   5       19.96       16.51      1.65 o 
   0   4   5     2764.86     2904.75     48.77 o 
   1   4   5      235.67      230.58      4.87 o 
   2   4   5     1839.76     1945.30     30.82 o 
   3   4   5       36.66       36.82      4.82 o 
   4   4   5      299.03      296.78     12.20 o 
   5   4   5        0.12        6.95      7.75 o 
  -5   5   5       17.58       16.67      6.22 o 
  -4   5   5       88.60       86.21      5.24 o 
  -3   5   5     2090.98     2147.16     32.39 o 
  -2   5   5       77.37       73.33      2.90 o 
  -1   5   5        0.65        6.87      1.91 o 
   0   5   5     1974.44     2055.10     32.70 o 
   1   5   5     5628.41     5573.48     88.61 o 
   2   5   5     1060.93     1091.98     17.71 o 
   3   5   5       26.32       31.30      4.08 o 
   4   5   5       27.35       40.12      7.12 o 
   5   5   5      101.46      122.28      8.47 o 
  -5   6   5      126.34      128.81      8.03 o 
  -4   6   5       90.67       82.69      6.28 o 
  -3   6   5      271.19      282.57     11.46 o 
  -2   6   5      516.40      483.14      9.37 o 
  -1   6   5     4600.40     4601.52     64.41 o 
   0   6   5      362.37      383.24      7.68 o 
   1   6   5      435.91      441.12      9.07 o 
   2   6   5     3312.75     3190.54     59.06 o 
   3   6   5      756.86      787.44     14.51 o 
   4   6   5      136.26      142.64      8.92 o 
   5   6   5        5.16        8.00      8.06 o 
  -5   7   5       21.80       21.01     11.21 o 
  -4   7   5       36.46       31.96      7.50 o 
  -3   7   5      247.39      260.03     15.45 o 
  -2   7   5     1669.72     1551.46     24.02 o 
  -1   7   5        3.96        4.11      3.07 o 
   0   7   5       44.02       37.19      3.06 o 
   1   7   5      661.96      616.64     14.67 o 
   2   7   5      949.54      891.79     16.17 o 
   3   7   5        9.25       13.37     10.24 o 
   4   7   5      147.58      169.80     11.23 o 
   5   7   5        2.12        1.96     14.74 o 
  -5   8   5       78.10       91.93     10.61 o 
  -4   8   5       74.60       75.22     19.30 o 
  -3   8   5      108.74       92.93     12.71 o 
  -2   8   5        2.18       -1.97      3.57 o 
  -1   8   5     2234.76     2196.57     35.22 o 
   0   8   5      480.16      438.62      9.37 o 
   1   8   5      108.91      119.81      5.14 o 
   2   8   5      546.11      521.13     11.12 o 
   3   8   5     1004.90      958.41     23.91 o 
   4   8   5       10.62        6.39      8.98 o 
   5   8   5        0.32       16.32     10.99 o 
  -4   9   5      671.14      689.04     20.34 o 
  -3   9   5      137.61      126.82      9.57 o 
  -2   9   5      163.05      140.14     10.11 o 
  -1   9   5        0.20       -7.20      4.80 o 
   0   9   5      881.44      920.19     17.97 o 
   1   9   5      644.51      608.67     11.71 o 
   2   9   5     1604.19     1532.15     30.75 o 
   3   9   5        1.35        1.19      8.13 o 
   4   9   5       43.27       45.62      9.93 o 
  -4  10   5      263.82      218.97     12.55 o 
  -3  10   5      209.07      215.72     12.85 o 
  -2  10   5      612.00      629.92     14.15 o 
  -1  10   5      238.59      238.91     13.67 o 
   0  10   5      750.30      696.63     15.72 o 
   1  10   5        8.41       11.00      5.46 o 
   2  10   5        4.98        1.86      6.46 o 
   3  10   5       96.01       86.97      9.69 o 
   4  10   5       68.18       69.41     11.16 o 
  -4  11   5        7.58       -1.63     10.71 o 
  -3  11   5     1090.14     1096.70     37.32 o 
  -2  11   5        0.26        0.86      7.46 o 
  -1  11   5       32.32       23.77      7.55 o 
   0  11   5       28.95       37.70      4.67 o 
   1  11   5     1501.95     1509.26     26.89 o 
   2  11   5       32.71       25.65      7.50 o 
   3  11   5       35.49       40.26      8.33 o 
   4  11   5        0.35        1.63     10.88 o 
  -3  12   5       26.66       18.33      8.48 o 
  -2  12   5      399.90      433.96     16.86 o 
  -1  12   5        3.00       26.93      6.99 o 
   0  12   5      490.22      482.71     11.39 o 
   1  12   5      110.91      114.77      6.44 o 
   2  12   5      180.06      176.94     10.21 o 
   3  12   5        3.89       -1.01     10.42 o 
  -3  13   5      158.03      162.49     13.00 o 
  -2  13   5      110.40      100.25     10.44 o 
  -1  13   5      214.89      181.78     11.00 o 
   0  13   5       60.52       58.28      7.95 o 
   1  13   5      119.92      132.88      8.73 o 
   2  13   5      187.25      172.81     14.85 o 
   3  13   5        1.58       -6.87     10.19 o 
  -2  14   5      104.02      105.70     13.87 o 
  -1  14   5      192.13      178.80     11.99 o 
   0  14   5       22.76       37.48      8.67 o 
   1  14   5        1.69       20.94     14.38 o 
   2  14   5       18.94        0.94     23.67 o 
  -1  15   5       45.41       33.56     14.68 o 
   0  15   5       91.85      113.12      9.49 o 
   1  15   5        1.84       31.37     18.08 o 
  -4   0   6     1702.57     1660.13     75.30 o 
  -2   0   6        3.60        6.98      3.55 o 
   0   0   6    15979.43    17340.15    250.44 o 
   2   0   6      272.06      281.87      5.30 o 
   4   0   6      389.76      441.05     16.47 o 
  -5   1   6      134.49      145.57     16.74 o 
  -4   1   6       50.87       50.14     10.80 o 
  -3   1   6      272.81      276.43      9.89 o 
  -2   1   6      379.51      445.04      7.39 o 
  -1   1   6     9358.89     9731.28    119.86 o 
   0   1   6      930.66      868.06      9.19 o 
   1   1   6     5042.94     5225.18     63.57 o 
   2   1   6      519.14      559.38      8.42 o 
   3   1   6      871.94      850.48     13.57 o 
   4   1   6       17.06       23.41      5.25 o 
   5   1   6        0.91        8.43      6.46 o 
  -5   2   6      146.39      138.12     16.58 o 
  -4   2   6      261.43      212.78      6.44 o 
  -3   2   6     1520.21     1474.19     26.25 o 
  -2   2   6     1486.69     1512.89     18.11 o 
  -1   2   6      500.26      553.65      7.43 o 
   0   2   6     2412.82     2730.53     37.19 o 
   1   2   6      152.98      159.17      3.93 o 
   2   2   6      391.37      366.00      6.05 o 
   3   2   6      136.04      152.36      5.20 o 
   4   2   6       36.68       50.18      5.89 o 
   5   2   6      173.54      173.62     11.77 o 
  -5   3   6       19.04       15.88     14.90 o 
  -4   3   6        4.51        3.92      5.03 o 
  -3   3   6       77.82       69.39      4.61 o 
  -2   3   6     7868.11     8249.20    124.33 o 
  -1   3   6       10.13       13.59      1.51 o 
   0   3   6     1194.85     1155.87     19.89 o 
   1   3   6      301.90      300.95      7.13 o 
   2   3   6     2814.34     2879.04     39.22 o 
   3   3   6      641.68      641.11     18.16 o 
   4   3   6      424.43      417.81     12.50 o 
   5   3   6        0.30        8.84      7.75 o 
  -5   4   6      146.10      148.43     11.55 o 
  -4   4   6       35.39       28.03      5.66 o 
  -3   4   6      629.39      618.39      9.85 o 
  -2   4   6     1664.78     1741.90     23.54 o 
  -1   4   6       58.83       79.69      2.41 o 
   0   4   6      555.64      496.26      9.98 o 
   1   4   6     3260.97     3255.19     52.39 o 
   2   4   6      507.31      534.91     15.08 o 
   3   4   6      120.85      119.84      8.47 o 
   4   4   6        1.96        5.32      9.07 o 
   5   4   6      137.64      154.28      9.55 o 
  -5   5   6       13.20        6.56      6.58 o 
  -4   5   6       11.37       11.22      5.29 o 
  -3   5   6        1.14        1.17      3.88 o 
  -2   5   6     1688.74     1675.13     30.38 o 
  -1   5   6     6082.72     6437.13     87.55 o 
   0   5   6      217.20      194.66      5.76 o 
   1   5   6       27.80       27.60      2.98 o 
   2   5   6     2922.61     2852.39     43.92 o 
   3   5   6      484.76      496.68     14.21 o 
   4   5   6       54.47       53.45      7.91 o 
   5   5   6        1.96        5.87      8.92 o 
  -5   6   6       42.92       44.13     16.21 o 
  -4   6   6      546.98      543.07     13.79 o 
  -3   6   6      300.95      290.75      8.19 o 
  -2   6   6      712.33      674.96     10.73 o 
  -1   6   6     4561.27     4852.00     75.85 o 
   0   6   6     5810.51     5985.25     93.24 o 
   1   6   6      197.41      180.65      6.07 o 
   2   6   6        4.61        3.91      5.50 o 
   3   6   6      126.49      130.83      7.50 o 
   4   6   6      255.90      271.28     12.19 o 
   5   6   6       80.35       88.51      8.83 o 
  -5   7   6      105.60      100.19     15.36 o 
  -4   7   6       42.63       47.00     11.08 o 
  -3   7   6     2443.04     2538.89     49.60 o 
  -2   7   6      271.61      269.69      7.10 o 
  -1   7   6     3540.74     3415.17     53.75 o 
   0   7   6        4.62        8.41      3.21 o 
   1   7   6      918.36      899.80     17.33 o 
   2   7   6      303.48      332.83      8.28 o 
   3   7   6     1460.76     1467.83     35.53 o 
   4   7   6        2.24       22.95     11.11 o 
   5   7   6        6.11       25.44     12.25 o 
  -5   8   6       10.59       12.22     13.19 o 
  -4   8   6      278.08      279.50     12.76 o 
  -3   8   6      322.60      302.48     14.49 o 
  -2   8   6      140.79      126.30      6.99 o 
  -1   8   6       16.60       15.11      3.26 o 
   0   8   6     2035.98     2021.05     32.80 o 
   1   8   6       54.95       61.35      4.58 o 
   2   8   6      365.52      383.35      9.54 o 
   3   8   6        3.69       17.97     11.84 o 
   4   8   6       85.75       94.53      9.88 o 
  -4   9   6        5.89        0.38     14.19 o 
  -3   9   6      675.42      565.91     15.19 o 
  -2   9   6      158.75      143.55      7.74 o 
  -1   9   6      903.77      872.94     15.78 o 
   0   9   6       36.06       46.04      4.06 o 
   1   9   6      610.55      586.35     11.48 o 
   2   9   6      831.91      809.05     15.84 o 
   3   9   6        6.27        4.29      8.39 o 
   4   9   6       57.66       60.24     10.51 o 
  -4  10   6       46.34       56.84     10.51 o 
  -3  10   6      231.10      203.84      9.68 o 
  -2  10   6        6.85       11.69      7.20 o 
  -1  10   6      275.73      293.05     10.08 o 
   0  10   6     1610.44     1673.45     30.18 o 
   1  10   6     1262.29     1247.31     20.93 o 
   2  10   6       77.03       75.89      7.40 o 
   3  10   6       72.87       57.94      9.69 o 
   4  10   6       13.83       15.56     10.83 o 
  -4  11   6        1.21       -2.11     10.71 o 
  -3  11   6      156.00      135.31      9.24 o 
  -2  11   6      668.09      661.70     21.19 o 
  -1  11   6        2.27       -4.82      6.02 o 
   0  11   6      314.30      334.72     11.23 o 
   1  11   6       37.48       45.12      7.83 o 
   2  11   6      101.47       81.39      8.30 o 
   3  11   6      111.58      128.58     11.25 o 
   4  11   6       55.26       60.77     16.78 o 
  -3  12   6      128.35      127.41      9.49 o 
  -2  12   6      136.30      129.23      9.81 o 
  -1  12   6      183.47      199.84      8.90 o 
   0  12   6      780.89      758.22     15.28 o 
   1  12   6      855.67      889.61     26.60 o 
   2  12   6       56.47       53.07      8.93 o 
   3  12   6       47.39       49.77      8.28 o 
  -3  13   6        8.35       23.95     11.71 o 
  -2  13   6      461.82      490.12     21.31 o 
  -1  13   6      532.94      490.72     16.82 o 
   0  13   6      118.40      122.02      9.84 o 
   1  13   6       11.09       17.85      7.17 o 
   2  13   6       61.08       53.45     17.76 o 
   3  13   6      181.24      176.47     12.63 o 
  -2  14   6      102.70       77.36     13.34 o 
  -1  14   6       14.82       15.58     10.29 o 
   0  14   6      158.33      173.54     13.12 o 
   1  14   6       50.40       85.33     12.88 o 
   2  14   6       25.17        6.94     14.58 o 
  -1  15   6      390.72      462.19     26.56 o 
   0  15   6        2.50        7.70      8.93 o 
   1  15   6        5.94       18.01     15.59 o 
  -5   0   7        3.08       24.63     20.84 o 
  -3   0   7     2225.45     2122.78     69.19 o 
  -1   0   7      779.47      858.05     16.84 o 
   1   0   7     1537.96     1795.17     37.33 o 
   3   0   7     1043.60     1036.56     36.49 o 
   5   0   7       49.02       68.59     10.46 o 
  -5   1   7      138.88      171.02     17.41 o 
  -4   1   7     1232.37     1235.04     30.47 o 
  -3   1   7       67.08       60.15      5.25 o 
  -2   1   7     1692.06     1770.09     22.74 o 
  -1   1   7      588.16      628.04      8.29 o 
   0   1   7     3434.74     3678.16     42.73 o 
   1   1   7      104.36      130.98      3.96 o 
   2   1   7      450.24      471.92      8.88 o 
   3   1   7       56.30       67.13      3.43 o 
   4   1   7      355.56      355.26     10.52 o 
   5   1   7       15.07       10.73      6.94 o 
  -5   2   7       97.19       90.55     11.37 o 
  -4   2   7      146.17      145.98     12.40 o 
  -3   2   7      946.20      969.04     17.91 o 
  -2   2   7      467.30      534.74      8.17 o 
  -1   2   7     1151.63     1182.07     15.10 o 
   0   2   7        0.13       10.86      1.75 o 
   1   2   7      186.80      212.68      6.60 o 
   2   2   7     3660.27     3764.31     64.38 o 
   3   2   7      312.48      280.71      7.35 o 
   4   2   7       30.18       43.07      6.18 o 
   5   2   7        1.83       -2.22      7.70 o 
  -5   3   7      120.47      127.84      8.47 o 
  -4   3   7       20.83       25.35      8.20 o 
  -3   3   7     1374.20     1372.26     21.81 o 
  -2   3   7      220.09      252.10      6.37 o 
  -1   3   7      296.32      263.60      4.39 o 
   0   3   7       70.27       75.60      3.05 o 
   1   3   7     4635.65     4622.76     73.81 o 
   2   3   7      132.44      136.49      6.90 o 
   3   3   7      508.46      572.91     17.04 o 
   4   3   7        5.43       10.52      6.43 o 
   5   3   7        5.84        9.92      8.03 o 
  -5   4   7       68.48       54.79      8.64 o 
  -4   4   7       72.27       83.12      3.93 o 
  -3   4   7       93.73       87.25      4.17 o 
  -2   4   7     5131.81     5277.69     78.21 o 
  -1   4   7      248.26      293.86      8.83 o 
   0   4   7       24.86       29.67      3.20 o 
   1   4   7     1095.79     1113.36     18.67 o 
   2   4   7     2658.51     2565.08     41.42 o 
   3   4   7        3.05        6.19      4.12 o 
   4   4   7       52.12       54.00      7.07 o 
   5   4   7        5.62        9.02      8.34 o 
  -5   5   7       71.47       80.08      7.12 o 
  -4   5   7      156.40      139.84      6.63 o 
  -3   5   7      124.88      115.33      4.52 o 
  -2   5   7      253.99      281.92      6.17 o 
  -1   5   7     5371.85     5837.38     82.26 o 
   0   5   7     3684.70     3702.06     62.16 o 
   1   5   7     2177.19     2001.66     32.81 o 
   2   5   7       54.66       43.26      4.31 o 
   3   5   7      158.20      162.53     11.50 o 
   4   5   7        2.92        6.50      7.34 o 
   5   5   7      121.74      109.56      9.82 o 
  -5   6   7       30.23       28.58      8.47 o 
  -4   6   7        7.49        3.11      6.12 o 
  -3   6   7       46.80       41.87      4.43 o 
  -2   6   7      165.45      167.39      4.58 o 
  -1   6   7       15.54       29.63      3.26 o 
   0   6   7      204.15      193.55      6.86 o 
   1   6   7     1839.34     1815.79     29.95 o 
   2   6   7      957.52      850.37     15.50 o 
   3   6   7      459.77      469.15     18.89 o 
   4   6   7       27.01       27.97      7.98 o 
   5   6   7       41.68       58.91     10.40 o 
  -5   7   7       12.66       17.21      8.80 o 
  -4   7   7      464.99      435.05     14.21 o 
  -3   7   7       21.11       17.83      8.61 o 
  -2   7   7      165.79      189.33      6.97 o 
  -1   7   7      109.53      135.23      6.13 o 
   0   7   7     2447.74     2436.65     39.02 o 
   1   7   7      141.38      135.29      5.33 o 
   2   7   7      243.95      233.16      7.41 o 
   3   7   7        1.45       13.67      7.34 o 
   4   7   7      380.99      419.73     19.91 o 
   5   7   7        0.47        9.77     10.13 o 
  -4   8   7        6.45        2.23      8.34 o 
  -3   8   7     3509.65     3471.16     67.02 o 
  -2   8   7      214.71      187.88     11.81 o 
  -1   8   7     1534.15     1511.77     25.09 o 
   0   8   7        6.04       10.53      3.61 o 
   1   8   7      233.30      236.08      7.60 o 
   2   8   7        7.31        7.49      4.74 o 
   3   8   7     1092.22     1112.46     37.41 o 
   4   8   7        4.52       12.53      9.49 o 
  -4   9   7      366.89      331.77     14.99 o 
  -3   9   7      308.43      283.04     11.48 o 
  -2   9   7      178.17      210.83      8.47 o 
  -1   9   7      107.76      121.40      6.02 o 
   0   9   7     1499.40     1420.54     24.00 o 
   1   9   7      464.90      439.61      9.82 o 
   2   9   7       59.55       58.19      5.49 o 
   3   9   7       77.52       94.50      9.29 o 
   4   9   7       69.90       70.47     10.47 o 
  -4  10   7        0.18        7.17     12.82 o 
  -3  10   7       18.21        5.47      7.48 o 
  -2  10   7      936.94      927.28     27.25 o 
  -1  10   7      130.83      131.79      5.82 o 
   0  10   7       14.69       39.79      4.64 o 
   1  10   7        3.76       15.28      4.01 o 
   2  10   7     1570.93     1508.54     50.99 o 
   3  10   7      101.23      102.04     10.78 o 
   4  10   7        2.75        0.07     11.10 o 
  -4  11   7        0.92        5.40     10.77 o 
  -3  11   7      119.51       98.84      8.84 o 
  -2  11   7        0.37      -14.33      9.55 o 
  -1  11   7      821.24      833.17     17.71 o 
   0  11   7     1636.72     1609.75     29.70 o 
   1  11   7      774.98      767.27     16.08 o 
   2  11   7        5.15        0.09      7.58 o 
   3  11   7      451.90      455.22     16.82 o 
   4  11   7        1.14       13.44     11.46 o 
  -3  12   7        1.20        7.13      8.67 o 
  -2  12   7      536.14      540.00     20.90 o 
  -1  12   7       70.28       57.83      7.47 o 
   0  12   7       62.37       73.50      7.47 o 
   1  12   7      135.25      150.42     10.21 o 
   2  12   7      404.30      387.59     17.70 o 
   3  12   7        6.62        4.82      9.91 o 
  -3  13   7        7.22       -3.44     11.97 o 
  -2  13   7       24.99       45.47     15.63 o 
  -1  13   7      154.40      182.65     11.00 o 
   0  13   7        6.21       21.11      7.80 o 
   1  13   7      105.79      130.63     16.76 o 
   2  13   7        0.22        3.31     17.75 o 
   3  13   7        5.60      -11.08     10.94 o 
  -2  14   7       31.58       33.88     12.94 o 
  -1  14   7      157.41      170.76     12.10 o 
   0  14   7        0.04        7.40      8.36 o 
   1  14   7      167.80      184.11     20.51 o 
   2  14   7        5.04       -3.05     18.13 o 
  -1  15   7        1.49       33.10     13.19 o 
   0  15   7      378.33      438.95     14.87 o 
   1  15   7        1.13        9.23     10.87 o 
  -4   0   8      516.67      505.98     22.25 o 
  -2   0   8      655.29      625.61     12.63 o 
   0   0   8     9860.40     9601.12    179.78 o 
   2   0   8      125.92      144.73      4.79 o 
   4   0   8      427.54      408.49     16.30 o 
  -5   1   8        6.44       24.52     15.06 o 
  -4   1   8      300.64      282.95     12.05 o 
  -3   1   8      605.84      612.26     10.02 o 
  -2   1   8     3982.58     4356.29     57.67 o 
  -1   1   8     1341.77     1318.40     16.27 o 
   0   1   8      606.35      627.33      9.07 o 
   1   1   8     6301.90     6183.91     91.39 o 
   2   1   8     1137.61     1144.79     16.35 o 
   3   1   8      881.61      854.67     19.18 o 
   4   1   8       11.34        9.09      5.57 o 
   5   1   8       82.39       94.66      8.55 o 
  -5   2   8        3.12        1.95      7.12 o 
  -4   2   8       34.08       42.83      8.73 o 
  -3   2   8      246.45      236.32      6.15 o 
  -2   2   8     1179.87     1379.86     18.73 o 
  -1   2   8     7161.12     7708.31     84.54 o 
   0   2   8     7901.76     7672.21    115.06 o 
   1   2   8      217.98      214.57      4.80 o 
   2   2   8       93.73      135.71      8.52 o 
   3   2   8      334.09      375.42     10.54 o 
   4   2   8      603.71      592.23     15.91 o 
   5   2   8        0.50        4.56      7.98 o 
  -5   3   8        6.95        5.97      8.69 o 
  -4   3   8     1885.65     1824.39     38.71 o 
  -3   3   8      307.08      309.67      6.06 o 
  -2   3   8     3842.76     3694.22     49.17 o 
  -1   3   8       65.42       83.30      3.58 o 
   0   3   8      213.05      209.24      8.61 o 
   1   3   8        5.52       13.38      2.50 o 
   2   3   8     2786.21     2774.76     53.60 o 
   3   3   8       35.21       34.63      5.07 o 
   4   3   8      304.25      348.51     12.35 o 
   5   3   8       31.52       45.69      8.55 o 
  -5   4   8      727.55      705.31     29.85 o 
  -4   4   8      163.98      159.15     10.13 o 
  -3   4   8       32.84       27.06      3.45 o 
  -2   4   8      496.62      494.48      7.30 o 
  -1   4   8     7552.83     7812.72    104.52 o 
   0   4   8     1082.70     1063.64     18.82 o 
   1   4   8     1729.41     1697.26     28.01 o 
   2   4   8      379.54      375.62     10.26 o 
   3   4   8     1179.22     1234.59     23.57 o 
   4   4   8      221.95      230.94     10.98 o 
   5   4   8      218.66      195.04     11.15 o 
  -5   5   8        9.02       13.99      7.31 o 
  -4   5   8       14.56        7.28      6.70 o 
  -3   5   8      406.86      394.69      7.75 o 
  -2   5   8     2730.77     2834.29     49.55 o 
  -1   5   8      494.86      486.00      8.82 o 
   0   5   8     1055.78     1081.89     19.17 o 
   1   5   8      301.58      296.09      9.47 o 
   2   5   8      683.09      630.98     13.41 o 
   3   5   8       11.96       11.34      3.90 o 
   4   5   8       85.91       72.69      7.91 o 
   5   5   8      112.02      117.83     10.40 o 
  -5   6   8       42.65       53.55      8.51 o 
  -4   6   8      236.35      219.24     17.97 o 
  -3   6   8      263.88      239.98      7.61 o 
  -2   6   8      489.46      499.99      8.68 o 
  -1   6   8      359.29      344.44      7.73 o 
   0   6   8     6206.00     6447.04    107.73 o 
   1   6   8       25.74       14.20      3.74 o 
   2   6   8      258.57      260.25      7.30 o 
   3   6   8      241.95      232.06     11.31 o 
   4   6   8      166.05      170.49      9.76 o 
   5   6   8        0.93       10.50     10.07 o 
  -5   7   8        0.60       14.18      9.29 o 
  -4   7   8       56.64       56.42      8.13 o 
  -3   7   8      834.16      806.78     18.27 o 
  -2   7   8       27.27       28.90      4.38 o 
  -1   7   8     1376.27     1379.71     22.99 o 
   0   7   8      367.49      365.90      8.34 o 
   1   7   8     2678.88     2658.90     43.50 o 
   2   7   8      213.36      216.60      7.41 o 
   3   7   8       20.13       16.27      7.63 o 
   4   7   8        0.93        5.43      8.79 o 
   5   7   8       24.66       41.85     10.98 o 
  -4   8   8      140.84      124.47      9.88 o 
  -3   8   8        2.25       -5.07      9.98 o 
  -2   8   8      156.52      185.78      8.94 o 
  -1   8   8      244.55      261.31      9.67 o 
   0   8   8     2713.87     2564.86     41.21 o 
   1   8   8       12.02       26.69      4.65 o 
   2   8   8       50.87       58.21      5.09 o 
   3   8   8       28.61       48.22     10.47 o 
   4   8   8      156.34      158.75     12.81 o 
  -4   9   8       42.03       54.27     13.33 o 
  -3   9   8      223.91      259.33     10.91 o 
  -2   9   8      970.99      890.24     30.76 o 
  -1   9   8        2.41       -5.15      4.23 o 
   0   9   8      517.32      503.27     10.90 o 
   1   9   8      704.15      664.08     13.87 o 
   2   9   8       29.69       30.15      5.44 o 
   3   9   8     1001.43     1026.70     26.33 o 
   4   9   8       16.77       27.78     10.24 o 
  -4  10   8       17.13       22.44     14.57 o 
  -3  10   8       33.20       22.77      7.78 o 
  -2  10   8       11.12       20.66      7.00 o 
  -1  10   8      927.22      893.01     18.19 o 
   0  10   8       38.41       31.85      5.62 o 
   1  10   8      122.81      137.30      6.21 o 
   2  10   8        9.87       16.80      6.99 o 
   3  10   8       61.52       67.23     10.28 o 
   4  10   8       49.02       44.98     11.16 o 
  -4  11   8       55.05       53.81     11.41 o 
  -3  11   8        0.06       -1.49     13.74 o 
  -2  11   8      357.95      338.75     16.27 o 
  -1  11   8        2.64        2.34      6.43 o 
   0  11   8      269.73      308.39     11.03 o 
   1  11   8        1.77        9.49      4.21 o 
   2  11   8      507.47      504.49     24.43 o 
   3  11   8       64.57       61.63      9.98 o 
  -3  12   8        0.09       -4.74     10.71 o 
  -2  12   8        4.24        3.36     10.92 o 
  -1  12   8     1183.50     1185.47     27.47 o 
   0  12   8       58.08       80.02      7.72 o 
   1  12   8       72.05       83.87      7.34 o 
   2  12   8        8.50       -6.22      8.67 o 
   3  12   8      166.76      132.62     16.69 o 
  -3  13   8      137.38      125.43     12.92 o 
  -2  13   8       45.61       65.03     17.05 o 
  -1  13   8       18.22       14.37      9.74 o 
   0  13   8      602.34      631.88     16.29 o 
   1  13   8      337.27      370.87     18.05 o 
   2  13   8      234.61      253.99     19.24 o 
   3  13   8        2.86       -9.49     12.03 o 
  -2  14   8       26.59       27.84     14.20 o 
  -1  14   8       32.74       56.90     10.59 o 
   0  14   8      262.56      258.85     11.26 o 
   1  14   8       45.30       69.61     10.01 o 
   2  14   8       66.95       66.59     12.79 o 
  -1  15   8       24.72        8.66     13.42 o 
   0  15   8       58.87       70.96     11.68 o 
   1  15   8      166.78      200.22     12.83 o 
  -5   0   9       33.57       76.72     22.73 o 
  -3   0   9     3981.83     3950.60     68.45 o 
  -1   0   9      524.41      500.71      9.36 o 
   1   0   9    11182.91    11172.94    232.99 o 
   3   0   9        0.25       10.23      5.31 o 
   5   0   9       91.15      108.88     11.37 o 
  -5   1   9      252.95      245.50     12.02 o 
  -4   1   9      109.01      110.37      6.00 o 
  -3   1   9      146.65      140.28      8.17 o 
  -2   1   9     1399.94     1472.14     20.21 o 
  -1   1   9      973.89      984.01     12.49 o 
   0   1   9      420.31      450.13      6.85 o 
   1   1   9      416.49      424.07     14.35 o 
   2   1   9     6811.96     7069.71     85.11 o 
   3   1   9      143.42      157.78      4.66 o 
   4   1   9      260.54      240.03      9.52 o 
   5   1   9       46.57       60.64      8.48 o 
  -5   2   9       28.18       43.21      7.94 o 
  -4   2   9     2393.96     2449.76     38.35 o 
  -3   2   9     1308.65     1305.91     18.06 o 
  -2   2   9      504.76      461.26      7.58 o 
  -1   2   9      163.78      194.16      3.45 o 
   0   2   9     2083.83     2180.40     32.19 o 
   1   2   9     5679.98     5503.98     82.97 o 
   2   2   9     6450.70     6065.36     82.13 o 
   3   2   9       82.99      115.66      7.02 o 
   4   2   9        2.63       11.24      6.63 o 
   5   2   9       40.04       37.46      8.55 o 
  -5   3   9       33.03       26.68      8.74 o 
  -4   3   9      602.60      596.25     11.89 o 
  -3   3   9      248.55      246.52      6.72 o 
  -2   3   9      379.37      353.24      6.46 o 
  -1   3   9     5554.56     5598.78     81.44 o 
   0   3   9     1419.92     1362.55     23.68 o 
   1   3   9       80.76       78.18      3.41 o 
   2   3   9        4.07       32.30      8.63 o 
   3   3   9     1611.63     1627.53     36.62 o 
   4   3   9       74.20       65.99      7.50 o 
   5   3   9       81.58       49.84     11.47 o 
  -5   4   9        5.57        2.32      7.05 o 
  -4   4   9       98.66      110.87      9.58 o 
  -3   4   9       43.26       35.33      2.95 o 
  -2   4   9      781.98      757.60     10.84 o 
  -1   4   9        4.17       17.20      2.45 o 
   0   4   9     3377.35     3273.79     55.17 o 
   1   4   9     1340.25     1374.12     23.00 o 
   2   4   9      206.24      193.99      5.92 o 
   3   4   9       34.14       33.08      4.16 o 
   4   4   9      306.11      341.12     12.68 o 
   5   4   9        7.75       11.63      9.12 o 
  -5   5   9      285.54      277.65     12.04 o 
  -4   5   9      582.18      533.42     15.86 o 
  -3   5   9      295.22      327.55      6.94 o 
  -2   5   9      199.89      229.01      6.03 o 
  -1   5   9     3544.71     3417.40     50.77 o 
   0   5   9       68.75       57.86      4.00 o 
   1   5   9     2217.34     2216.19     36.19 o 
   2   5   9      608.37      610.16     11.15 o 
   3   5   9      753.72      693.28     18.25 o 
   4   5   9       41.63       36.75      8.15 o 
   5   5   9       36.31       54.73     10.00 o 
  -5   6   9        1.27        6.45      9.55 o 
  -4   6   9      303.62      310.67     12.31 o 
  -3   6   9      848.51      774.05     17.34 o 
  -2   6   9       62.38       54.80      3.46 o 
  -1   6   9      102.63       96.76      4.44 o 
   0   6   9     1068.95      993.89     18.22 o 
   1   6   9      463.35      389.77      8.84 o 
   2   6   9      253.62      250.57      9.52 o 
   3   6   9       66.25       65.01      7.51 o 
   4   6   9       14.45       19.17      8.22 o 
   5   6   9       14.63       21.52     10.00 o 
  -5   7   9       12.91       16.95     12.03 o 
  -4   7   9      122.21      109.35      8.97 o 
  -3   7   9      109.14      103.53      6.96 o 
  -2   7   9      867.43      871.64     15.43 o 
  -1   7   9      221.55      221.84      6.87 o 
   0   7   9     1086.47     1079.76     18.62 o 
   1   7   9      166.51      207.30      9.76 o 
   2   7   9      778.20      765.97     14.58 o 
   3   7   9       17.37       19.67      7.98 o 
   4   7   9      181.28      191.24     11.22 o 
  -4   8   9        1.66       -1.10      8.61 o 
  -3   8   9      789.86      828.04     19.40 o 
  -2   8   9      176.01      158.82      6.23 o 
  -1   8   9      217.01      237.37      7.51 o 
   0   8   9        3.64        8.37      3.97 o 
   1   8   9     2919.78     2882.96     47.27 o 
   2   8   9        2.73        6.75      4.83 o 
   3   8   9      279.53      296.66     14.03 o 
   4   8   9        1.22        4.07     12.66 o 
  -4   9   9        0.23       -8.88      9.19 o 
  -3   9   9        1.86       -8.96      6.99 o 
  -2   9   9     1322.95     1347.83     24.49 o 
  -1   9   9      213.16      196.50      6.81 o 
   0   9   9      593.27      598.46     13.44 o 
   1   9   9        0.19        6.74      5.41 o 
   2   9   9      522.78      505.63     11.98 o 
   3   9   9       86.42       93.13     19.72 o 
   4   9   9        5.89        2.77     10.41 o 
  -4  10   9      235.06      232.49     12.62 o 
  -3  10   9      380.44      321.16     14.69 o 
  -2  10   9       77.10       52.14      8.92 o 
  -1  10   9        1.64        7.21      4.87 o 
   0  10   9      247.44      254.56      8.01 o 
   1  10   9      729.93      750.18     14.41 o 
   2  10   9      330.56      327.94     11.93 o 
   3  10   9       94.92       90.67     10.33 o 
   4  10   9       24.14       11.37     11.41 o 
  -3  11   9       47.23       65.22     10.21 o 
  -2  11   9        3.70        3.77     12.50 o 
  -1  11   9      339.69      351.39     10.02 o 
   0  11   9      518.57      482.38     11.79 o 
   1  11   9       58.82       63.17      5.10 o 
   2  11   9        2.31        5.16      8.08 o 
   3  11   9      259.32      263.23     20.62 o 
  -3  12   9       85.08       65.55     11.36 o 
  -2  12   9       41.89       36.47     10.13 o 
  -1  12   9       11.24       17.56      9.17 o 
   0  12   9      251.09      282.55     13.62 o 
   1  12   9      250.70      249.00     15.34 o 
   2  12   9      176.75      178.05     10.42 o 
   3  12   9       23.86       30.62     10.84 o 
  -3  13   9       63.59       65.19     11.51 o 
  -2  13   9      173.81      177.80     12.57 o 
  -1  13   9      232.39      270.94     13.10 o 
   0  13   9      664.88      628.26     16.49 o 
   1  13   9       32.77       48.47      7.86 o 
   2  13   9       61.21       40.58     14.54 o 
  -2  14   9       26.62       31.63     11.63 o 
  -1  14   9       10.42        3.31     10.59 o 
   0  14   9       55.58       64.76      9.16 o 
   1  14   9      153.89      155.53     18.45 o 
   2  14   9        1.62       -4.64     23.23 o 
  -1  15   9        6.62       24.31     13.87 o 
   0  15   9       48.79       60.49     11.53 o 
   1  15   9        5.66       10.20     10.72 o 
  -4   0  10      270.59      272.12      8.45 o 
  -2   0  10     3599.51     3459.00     65.25 o 
   0   0  10       64.27       73.64      5.33 o 
   2   0  10     6752.22     6548.62    124.67 o 
   4   0  10        1.38        8.31      8.40 o 
  -5   1  10      118.36      123.21      9.94 o 
  -4   1  10      195.64      176.73      5.64 o 
  -3   1  10     1538.51     1513.36     23.66 o 
  -2   1  10      164.25      187.54      4.39 o 
  -1   1  10     3948.42     4163.29     50.45 o 
   0   1  10     5335.24     5241.57     70.49 o 
   1   1  10      692.74      616.39     10.79 o 
   2   1  10    11608.34    11299.61    166.92 o 
   3   1  10       56.42       81.82      4.63 o 
   4   1  10       24.12       33.70      6.24 o 
   5   1  10      100.14      108.99      9.36 o 
  -5   2  10       37.14       39.64      8.69 o 
  -4   2  10       25.54       16.76      4.84 o 
  -3   2  10      381.85      397.22      7.34 o 
  -2   2  10     2891.22     3031.78     49.94 o 
  -1   2  10     5615.47     5846.90     66.47 o 
   0   2  10      109.61      100.59      3.23 o 
   1   2  10        5.66       22.02      2.24 o 
   2   2  10      736.70      739.69     15.63 o 
   3   2  10      239.42      227.04      8.14 o 
   4   2  10       37.58       25.49      6.70 o 
   5   2  10       13.61       20.89      8.97 o 
  -5   3  10       38.02       47.59      6.33 o 
  -4   3  10      229.11      214.89      8.24 o 
  -3   3  10      201.24      219.47      5.41 o 
  -2   3  10        0.38       19.34      2.70 o 
  -1   3  10     1101.95     1126.89     15.86 o 
   0   3  10     9718.10     9670.00    153.53 o 
   1   3  10      412.97      376.21     12.43 o 
   2   3  10      849.87      863.77     14.10 o 
   3   3  10      238.49      246.73      7.58 o 
   4   3  10      229.68      229.67     11.31 o 
   5   3  10        1.39        1.54      9.05 o 
  -5   4  10       80.53       82.02      7.91 o 
  -4   4  10      188.91      203.16      9.70 o 
  -3   4  10      869.36      887.59     15.82 o 
  -2   4  10       77.07       80.54      3.09 o 
  -1   4  10     1943.17     2018.38     30.46 o 
   0   4  10        3.55        4.55      3.18 o 
   1   4  10     3821.24     3829.06     61.95 o 
   2   4  10      292.77      284.18      6.76 o 
   3   4  10      767.18      719.54     18.16 o 
   4   4  10        0.48        1.80      7.50 o 
   5   4  10        6.03        7.26      9.28 o 
  -5   5  10       15.74       21.29      8.81 o 
  -4   5  10      390.64      417.84     13.52 o 
  -3   5  10       64.06       55.35      3.72 o 
  -2   5  10      121.52      117.03      4.35 o 
  -1   5  10     1146.13     1205.65     18.97 o 
   0   5  10     4990.42     5081.33     85.00 o 
   1   5  10      832.17      885.70     15.91 o 
   2   5  10       28.80       32.25      3.75 o 
   3   5  10        8.21       21.00     18.34 o 
   4   5  10      251.47      258.70     12.49 o 
   5   5  10       19.91       27.18     11.10 o 
  -5   6  10       21.34       30.21     13.59 o 
  -4   6  10        0.03       -5.05      8.19 o 
  -3   6  10       23.14       26.86      4.88 o 
  -2   6  10     2542.18     2526.63     41.50 o 
  -1   6  10      246.03      230.38      6.41 o 
   0   6  10      310.09      315.07      8.48 o 
   1   6  10      270.76      212.02      6.92 o 
   2   6  10      477.27      478.76     12.27 o 
   3   6  10      240.24      220.77     15.61 o 
   4   6  10       13.91       16.34      8.48 o 
   5   6  10        0.01        2.86     10.49 o 
  -4   7  10       10.96       22.12     10.12 o 
  -3   7  10       32.74       14.67      8.37 o 
  -2   7  10      676.43      653.60     12.51 o 
  -1   7  10      509.15      507.59     10.57 o 
   0   7  10        2.43        2.99      5.47 o 
   1   7  10      738.84      647.37     12.97 o 
   2   7  10        5.53       16.72      4.64 o 
   3   7  10      882.12      899.50     23.34 o 
   4   7  10        2.29       12.11      9.36 o 
  -4   8  10       18.59       24.76     11.20 o 
  -3   8  10        4.11       -6.28      9.23 o 
  -2   8  10      643.52      635.52     12.71 o 
  -1   8  10      770.04      755.07     14.28 o 
   0   8  10       71.43       78.57      4.64 o 
   1   8  10       87.80      100.75      5.66 o 
   2   8  10      771.22      744.80     14.84 o 
   3   8  10       14.83       24.23      8.67 o 
   4   8  10       49.78       35.16     10.64 o 
  -4   9  10       21.05       16.49      9.71 o 
  -3   9  10      866.08      805.24     21.97 o 
  -2   9  10      266.50      268.90     12.98 o 
  -1   9  10      985.28      984.93     17.98 o 
   0   9  10      742.47      701.81     13.91 o 
   1   9  10      307.16      290.52      9.26 o 
   2   9  10       29.16       23.76      5.74 o 
   3   9  10      141.05      146.47     11.31 o 
   4   9  10       62.81       64.64     11.06 o 
  -4  10  10       42.68       42.14     16.63 o 
  -3  10  10      277.13      307.64     14.28 o 
  -2  10  10      718.43      722.63     39.06 o 
  -1  10  10      935.75      888.45     16.93 o 
   0  10  10       99.22       86.71      5.50 o 
   1  10  10      121.08      139.04      6.20 o 
   2  10  10       60.26       65.56     11.68 o 
   3  10  10      100.30       93.06     10.88 o 
   4  10  10       15.51       19.68     11.92 o 
  -3  11  10        4.49       -1.56      9.57 o 
  -2  11  10      156.47      125.00     10.21 o 
  -1  11  10       39.46       41.93      7.07 o 
   0  11  10      764.22      772.73     15.54 o 
   1  11  10        5.84       18.42      4.94 o 
   2  11  10      122.16      113.63      9.20 o 
   3  11  10       22.06        9.71     10.22 o 
  -3  12  10       26.88       31.45     10.98 o 
  -2  12  10       35.73       17.14     10.32 o 
  -1  12  10      418.86      438.28     16.15 o 
   0  12  10      110.31      103.27      8.20 o 
   1  12  10      187.58      201.79     12.05 o 
   2  12  10       75.85       74.15     10.94 o 
   3  12  10      148.89      161.05     13.94 o 
  -2  13  10        0.53        1.03     11.36 o 
  -1  13  10       39.74       58.46     10.44 o 
   0  13  10      145.62      196.35      9.81 o 
   1  13  10      101.09      111.76      8.59 o 
   2  13  10        4.96       -9.41     12.49 o 
  -2  14  10      196.20      176.34     13.80 o 
  -1  14  10        5.01       15.54     11.24 o 
   0  14  10       94.44       92.78      9.63 o 
   1  14  10       11.03        9.12      9.94 o 
   2  14  10      149.28      149.29     15.77 o 
   0  15  10        5.70       12.56     11.29 o 
  -5   0  11      276.50      282.84     13.71 o 
  -3   0  11      378.41      387.56     12.99 o 
  -1   0  11       96.64      118.59      3.95 o 
   1   0  11      608.12      592.27     13.12 o 
   3   0  11       71.24       88.90      7.95 o 
   5   0  11       21.46       31.49     11.56 o 
  -5   1  11        1.34        1.18      6.98 o 
  -4   1  11      257.75      265.88      8.67 o 
  -3   1  11      679.66      640.98      9.84 o 
  -2   1  11     1453.29     1431.51     22.45 o 
  -1   1  11     3265.04     3567.05     42.41 o 
   0   1  11       13.23       19.53      2.44 o 
   1   1  11     1780.40     1703.11     27.50 o 
   2   1  11      894.37      910.32     16.03 o 
   3   1  11       15.37       23.19      3.93 o 
   4   1  11        8.42       15.33      6.85 o 
   5   1  11       38.24       40.93      8.97 o 
  -5   2  11       57.26       60.24      6.33 o 
  -4   2  11      440.85      416.31      9.48 o 
  -3   2  11        2.23        6.51      2.87 o 
  -2   2  11      154.04      177.05      4.77 o 
  -1   2  11     1427.20     1572.01     19.14 o 
   0   2  11     1394.28     1415.19     21.51 o 
   1   2  11      738.16      678.90     12.29 o 
   2   2  11     1281.81     1302.38     18.59 o 
   3   2  11      579.79      581.17     12.70 o 
   4   2  11       54.19       49.53      8.20 o 
   5   2  11       21.06        8.82      8.97 o 
  -5   3  11        1.02        0.96      6.70 o 
  -4   3  11        1.74       -2.40      5.25 o 
  -3   3  11     2012.05     2012.17     39.14 o 
  -2   3  11       75.92       93.62      3.07 o 
  -1   3  11     2471.52     2578.27     40.93 o 
   0   3  11       14.34       17.89      2.31 o 
   1   3  11      977.03      942.80     16.39 o 
   2   3  11      598.91      541.82      9.83 o 
   3   3  11      457.00      422.12     12.98 o 
   4   3  11       20.56       13.31      7.42 o 
   5   3  11        2.86        2.28      9.28 o 
  -5   4  11        4.04        8.66      7.31 o 
  -4   4  11      368.67      336.28     11.79 o 
  -3   4  11      147.23      153.88      6.04 o 
  -2   4  11      289.61      274.37      8.13 o 
  -1   4  11        4.96       11.61      4.31 o 
   0   4  11     1371.28     1339.85     23.68 o 
   1   4  11       23.37       20.20      3.48 o 
   2   4  11       38.39       40.15      3.53 o 
   3   4  11        6.38       23.31      6.44 o 
   4   4  11      400.88      402.43     14.52 o 
   5   4  11        0.46        7.34      9.61 o 
  -5   5  11       28.34       33.26      8.21 o 
  -4   5  11       58.08       71.50      7.50 o 
  -3   5  11     1373.37     1411.11     26.23 o 
  -2   5  11      234.35      241.41      6.49 o 
  -1   5  11       10.98       15.81      3.17 o 
   0   5  11     1806.38     1842.56     31.96 o 
   1   5  11     1456.81     1441.60     24.57 o 
   2   5  11      631.51      640.09     13.58 o 
   3   5  11       20.14       18.42      7.10 o 
   4   5  11       24.96       36.97      8.63 o 
   5   5  11       42.69       64.99     10.86 o 
  -5   6  11      109.92      125.42     10.02 o 
  -4   6  11      133.48      122.64      8.72 o 
  -3   6  11      272.05      240.18      8.54 o 
  -2   6  11     1690.83     1698.59     27.50 o 
  -1   6  11      472.86      449.33      9.53 o 
   0   6  11      444.66      441.44     19.55 o 
   1   6  11      486.23      489.00     10.55 o 
   2   6  11       30.50       35.28      4.47 o 
   3   6  11      699.46      746.67     19.94 o 
   4   6  11       75.23       81.32      9.61 o 
  -4   7  11       48.87       72.17      9.55 o 
  -3   7  11       48.32       50.16      6.12 o 
  -2   7  11     3503.72     3487.39     54.45 o 
  -1   7  11        7.48        6.57      4.06 o 
   0   7  11      931.38      905.09     17.39 o 
   1   7  11       79.19       82.44      5.97 o 
   2   7  11      807.45      774.61     15.08 o 
   3   7  11        7.32       16.54      8.22 o 
   4   7  11       74.21       70.73     11.24 o 
  -4   8  11       12.50        1.36      8.92 o 
  -3   8  11        1.02       -3.41      8.84 o 
  -2   8  11     1121.56     1116.75     19.45 o 
  -1   8  11      804.41      813.38     15.39 o 
   0   8  11      222.54      215.75      7.03 o 
   1   8  11      400.20      394.53     10.32 o 
   2   8  11       11.97       14.34      5.19 o 
   3   8  11      221.08      237.98     29.31 o 
   4   8  11      106.94      117.56     11.29 o 
  -4   9  11       51.88       57.78     10.72 o 
  -3   9  11      217.14      211.10     17.17 o 
  -2   9  11      123.11      120.40      7.78 o 
  -1   9  11       53.44       53.89      5.11 o 
   0   9  11       49.83       57.99      4.96 o 
   1   9  11      359.72      369.86     10.70 o 
   2   9  11      511.45      476.21     14.00 o 
   3   9  11      149.00      169.58     16.76 o 
   4   9  11      108.66      119.50     13.65 o 
  -4  10  11      183.96      170.98     13.29 o 
  -3  10  11       49.30       46.93     16.20 o 
  -2  10  11        6.77       -4.52      8.53 o 
  -1  10  11      209.27      243.71     10.57 o 
   0  10  11     1117.62     1105.73     20.03 o 
   1  10  11      451.57      466.00     16.29 o 
   2  10  11       34.12       40.78      7.86 o 
   3  10  11        3.80       11.06     10.47 o 
   4  10  11        6.70        7.08     11.99 o 
  -3  11  11      377.85      387.92     16.70 o 
  -2  11  11        0.03        6.37      9.28 o 
  -1  11  11       97.22       90.24      7.15 o 
   0  11  11       17.60       21.51      5.47 o 
   1  11  11     1066.20     1106.16     20.26 o 
   2  11  11        0.62        2.26      8.44 o 
   3  11  11       26.70        8.12     10.49 o 
  -3  12  11        0.47      -11.25     11.18 o 
  -2  12  11      169.16      171.47     12.20 o 
  -1  12  11       11.39       18.60      9.33 o 
   0  12  11      544.71      568.99     19.28 o 
   1  12  11       92.62       95.32      7.87 o 
   2  12  11        0.06      -10.85     10.29 o 
   3  12  11       18.73       20.19     11.14 o 
  -2  13  11       96.84       92.96     11.63 o 
  -1  13  11       40.13       41.69     10.44 o 
   0  13  11        5.39        7.71      8.20 o 
   1  13  11       16.20       18.98      7.91 o 
   2  13  11      152.35      126.77     12.60 o 
  -1  14  11      318.80      360.73     20.84 o 
   0  14  11        8.81       22.69     10.87 o 
   1  14  11       41.10       44.26     10.80 o 
  -4   0  12      510.02      451.22     16.56 o 
  -2   0  12     2240.39     2253.44     43.17 o 
   0   0  12     2709.77     2638.59     58.35 o 
   2   0  12      804.70      731.44     17.31 o 
   4   0  12       42.57       66.16     10.23 o 
  -5   1  12      209.52      207.64     13.00 o 
  -4   1  12       10.80        6.49      5.40 o 
  -3   1  12      199.37      214.99      5.63 o 
  -2   1  12      199.86      167.05      4.88 o 
  -1   1  12     1896.05     1883.76     26.42 o 
   0   1  12      390.78      400.85      6.79 o 
   1   1  12      140.92      147.62      4.61 o 
   2   1  12       78.71      101.83      3.92 o 
   3   1  12      405.15      388.56      8.25 o 
   4   1  12       51.55       48.51      7.55 o 
   5   1  12        3.72        4.28      9.43 o 
  -5   2  12       13.17       13.90      7.08 o 
  -4   2  12       43.70       52.39      5.07 o 
  -3   2  12      157.44      186.44      5.51 o 
  -2   2  12     1813.11     1905.88     30.62 o 
  -1   2  12     1898.00     1953.97     25.36 o 
   0   2  12      226.79      224.39      5.21 o 
   1   2  12     1506.18     1502.19     25.04 o 
   2   2  12      547.45      550.52      9.09 o 
   3   2  12      255.36      258.51     10.31 o 
   4   2  12       32.48       48.17      7.66 o 
   5   2  12      113.34      122.76     10.31 o 
  -5   3  12       16.19       19.44      7.28 o 
  -4   3  12      283.51      263.61     10.56 o 
  -3   3  12      242.53      249.74      6.74 o 
  -2   3  12      877.86      906.97     12.83 o 
  -1   3  12     1076.96     1059.18     17.95 o 
   0   3  12     1062.44     1011.95     15.94 o 
   1   3  12        0.53        0.20      2.74 o 
   2   3  12      111.78      125.87      7.01 o 
   3   3  12       20.30       27.22      6.44 o 
   4   3  12      152.59      149.79      9.43 o 
   5   3  12       11.11       27.02      9.53 o 
  -5   4  12       24.95       16.33      7.88 o 
  -4   4  12       15.58       30.22      6.87 o 
  -3   4  12      594.67      621.44     11.81 o 
  -2   4  12      224.70      227.59      6.54 o 
  -1   4  12       64.93       98.91      3.87 o 
   0   4  12        1.78       22.31      4.41 o 
   1   4  12     2972.89     2811.64     46.00 o 
   2   4  12       32.48       42.96      3.80 o 
   3   4  12       24.81       19.18     12.34 o 
   4   4  12        0.45       15.30      8.32 o 
   5   4  12       11.02        9.98      9.84 o 
  -5   5  12       61.31       59.14      8.80 o 
  -4   5  12        6.23        5.09      9.73 o 
  -3   5  12       88.04       84.79      5.59 o 
  -2   5  12      113.79      102.21      5.15 o 
  -1   5  12     2812.93     2885.60     43.32 o 
   0   5  12     1170.65     1147.78     20.95 o 
   1   5  12       44.83       43.90      4.27 o 
   2   5  12       19.88       21.15      4.08 o 
   3   5  12       48.35       53.30      7.66 o 
   4   5  12       93.22       86.73      9.05 o 
   5   5  12        4.17       13.49     10.40 o 
  -4   6  12      132.99      118.15      9.32 o 
  -3   6  12      169.73      172.31     13.12 o 
  -2   6  12      107.43       99.16      4.91 o 
  -1   6  12      166.01      167.54      5.79 o 
   0   6  12     3666.10     3853.20     65.11 o 
   1   6  12      376.82      349.49      9.18 o 
   2   6  12      465.33      432.64     10.82 o 
   3   6  12      117.51      110.73      9.61 o 
   4   6  12       65.65       86.99      9.61 o 
  -4   7  12        5.58        5.73      8.56 o 
  -3   7  12        3.64       12.66      6.84 o 
  -2   7  12     1126.51     1136.92     19.63 o 
  -1   7  12     1874.27     1870.06     28.94 o 
   0   7  12      154.99      142.01      6.10 o 
   1   7  12       23.25       18.73      4.91 o 
   2   7  12      124.11      126.26      6.00 o 
   3   7  12      105.92      112.76     11.18 o 
   4   7  12       90.22      108.00     10.57 o 
  -4   8  12      242.90      267.91     13.00 o 
  -3   8  12        0.67        4.26      6.98 o 
  -2   8  12     2053.69     1987.04     32.50 o 
  -1   8  12        2.65        7.58      4.49 o 
   0   8  12       54.83       47.91      4.83 o 
   1   8  12       97.30      119.13      6.27 o 
   2   8  12      354.65      327.24     10.00 o 
   3   8  12        0.80       -4.35      8.86 o 
   4   8  12        4.59       23.53     10.64 o 
  -4   9  12       69.36       74.10     10.71 o 
  -3   9  12       12.01        5.17      9.28 o 
  -2   9  12      932.32      902.02     18.65 o 
  -1   9  12      639.10      646.62     13.64 o 
   0   9  12      164.79      171.13      6.66 o 
   1   9  12        0.14       -0.08      5.61 o 
   2   9  12      115.81      129.73      6.84 o 
   3   9  12      407.85      432.62     29.64 o 
   4   9  12      149.26      163.15     20.93 o 
  -4  10  12        5.16       -0.57     10.64 o 
  -3  10  12      346.22      318.25     14.79 o 
  -2  10  12        7.12       12.79      6.88 o 
  -1  10  12        7.39       14.35      6.65 o 
   0  10  12      213.34      212.05      7.51 o 
   1  10  12     1345.80     1395.87     28.31 o 
   2  10  12       22.82       24.80      8.04 o 
   3  10  12       24.77       28.51     11.06 o 
  -3  11  12       68.20       64.69     10.79 o 
  -2  11  12      110.69      115.04     10.49 o 
  -1  11  12       34.26       38.22      7.22 o 
   0  11  12      331.92      336.66     10.21 o 
   1  11  12      104.25      110.51      8.12 o 
   2  11  12       52.82       42.58      9.69 o 
   3  11  12        0.47       -0.96     13.13 o 
  -3  12  12      221.30      220.04     13.22 o 
  -2  12  12       28.18       13.58     10.32 o 
  -1  12  12        0.17        7.33      6.95 o 
   0  12  12       97.23      105.29      8.43 o 
   1  12  12       36.38       42.41      7.67 o 
   2  12  12       18.17       27.25     10.94 o 
   3  12  12        5.04       -3.57     11.14 o 
  -2  13  12       84.09       87.86     12.12 o 
  -1  13  12      273.49      302.27     14.02 o 
   0  13  12       49.13       58.55      8.76 o 
   1  13  12       86.49      100.52     10.45 o 
   2  13  12       34.47       18.70     11.64 o 
  -1  14  12        2.49        7.48     13.19 o 
   0  14  12      155.22      174.51     12.40 o 
   1  14  12      182.63      198.96     14.49 o 
  -5   0  13       46.53       49.25     11.84 o 
  -3   0  13      210.32      216.56      9.57 o 
  -1   0  13     9201.69     9345.01    184.13 o 
   1   0  13      271.58      277.60      8.37 o 
   3   0  13       21.72       20.84      7.37 o 
   5   0  13        6.00       -3.79     14.20 o 
  -5   1  13        0.46        1.91      6.70 o 
  -4   1  13      303.62      302.27     11.16 o 
  -3   1  13      122.34      130.43      7.70 o 
  -2   1  13       62.68       72.56      3.36 o 
  -1   1  13      491.70      563.80      8.99 o 
   0   1  13     2770.14     2710.65     37.29 o 
   1   1  13      259.88      279.62      8.37 o 
   2   1  13      295.57      239.43      7.98 o 
   3   1  13      281.02      320.55     11.54 o 
   4   1  13       77.67       96.53     15.17 o 
   5   1  13        5.76        7.18      9.88 o 
  -5   2  13       64.28       80.60      7.64 o 
  -4   2  13       44.68       34.99      5.25 o 
  -3   2  13     2766.37     2803.60     39.82 o 
  -2   2  13      546.15      577.32      8.99 o 
  -1   2  13     1252.66     1184.77     15.90 o 
   0   2  13     1067.08     1102.64     18.47 o 
   1   2  13      118.93      113.42      4.37 o 
   2   2  13     3063.48     3016.61     41.57 o 
   3   2  13     1007.76      932.15     22.51 o 
   4   2  13       49.05       43.70      8.22 o 
   5   2  13        8.21       12.83      9.43 o 
  -5   3  13       35.40       33.29      7.88 o 
  -4   3  13      332.65      316.15     11.51 o 
  -3   3  13      819.25      817.62     14.61 o 
  -2   3  13        3.00        4.27      2.99 o 
  -1   3  13      207.03      220.44      6.52 o 
   0   3  13      375.22      335.15      7.09 o 
   1   3  13     1097.32     1038.64     18.17 o 
   2   3  13      549.89      515.56      9.72 o 
   3   3  13       84.85      119.58     12.67 o 
   4   3  13       73.57       76.75      8.32 o 
   5   3  13      213.17      217.49     12.32 o 
  -5   4  13        0.45       10.31      8.17 o 
  -4   4  13      276.64      233.20     10.91 o 
  -3   4  13     1414.21     1334.91     25.05 o 
  -2   4  13     2477.81     2578.95     40.48 o 
  -1   4  13       35.99       38.84      3.78 o 
   0   4  13      298.38      317.59      8.89 o 
   1   4  13        0.70        3.25      3.78 o 
   2   4  13      328.19      318.71      7.84 o 
   3   4  13      269.57      254.28     11.32 o 
   4   4  13       60.62       44.43      8.77 o 
   5   4  13        7.31        8.41     10.54 o 
  -5   5  13       70.59       81.40     10.03 o 
  -4   5  13      319.90      311.88     15.34 o 
  -3   5  13      694.37      710.18     16.56 o 
  -2   5  13        1.04        0.99      4.02 o 
  -1   5  13       39.05       36.01      3.83 o 
   0   5  13     1039.62     1084.28     19.40 o 
   1   5  13     4393.23     4264.98     69.25 o 
   2   5  13       83.49       77.83      4.84 o 
   3   5  13       27.24       45.45      9.60 o 
   4   5  13       63.17       81.84      9.43 o 
  -4   6  13        5.14        2.30      8.28 o 
  -3   6  13        2.69       18.81      9.60 o 
  -2   6  13      215.06      228.95      7.32 o 
  -1   6  13     1233.03     1213.40     19.58 o 
   0   6  13      366.09      376.40      9.91 o 
   1   6  13       29.54       32.87      4.74 o 
   2   6  13      677.86      659.18     13.34 o 
   3   6  13      108.40      114.69     10.28 o 
   4   6  13        1.33        4.82      9.43 o 
  -4   7  13      343.78      357.94     19.86 o 
  -3   7  13        6.43       11.72      6.58 o 
  -2   7  13      109.52      103.92      5.54 o 
  -1   7  13        0.15        4.79      4.30 o 
   0   7  13      361.97      325.52     19.83 o 
   1   7  13      176.37      149.32      6.45 o 
   2   7  13      264.96      268.98      9.05 o 
   3   7  13        8.94       10.38      8.22 o 
   4   7  13      134.02      155.53     18.92 o 
  -4   8  13       12.16       21.64      9.76 o 
  -3   8  13      368.13      381.91     12.62 o 
  -2   8  13       94.43       95.44      6.27 o 
  -1   8  13      939.11      931.67     17.08 o 
   0   8  13      130.42      147.47      7.06 o 
   1   8  13      229.10      215.13      7.98 o 
   2   8  13        1.71       -1.21      5.76 o 
   3   8  13      110.14      112.96     17.03 o 
   4   8  13       43.29       53.84     10.87 o 
  -4   9  13      125.65      142.50     12.38 o 
  -3   9  13      139.76      117.48     19.43 o 
  -2   9  13        0.29        4.23      5.50 o 
  -1   9  13       10.57       10.18      7.13 o 
   0   9  13      491.60      505.23     11.72 o 
   1   9  13      249.22      256.20      8.98 o 
   2   9  13      143.39      140.24      8.76 o 
   3   9  13       40.74       55.42     10.46 o 
   4   9  13        5.35        9.26     12.77 o 
  -3  10  13       39.36       44.26     10.65 o 
  -2  10  13      188.05      209.44     13.22 o 
  -1  10  13        7.56        9.26      5.66 o 
   0  10  13       32.28       24.34      5.57 o 
   1  10  13        5.96       16.53      6.52 o 
   2  10  13      211.90      203.90     11.90 o 
   3  10  13       54.22       57.21     10.92 o 
  -3  11  13      115.31      101.61     11.71 o 
  -2  11  13        6.00        9.78      9.95 o 
  -1  11  13       75.20       81.82      7.68 o 
   0  11  13       64.23       70.75      6.31 o 
   1  11  13      220.41      199.95      8.69 o 
   2  11  13        0.57        9.77      9.20 o 
   3  11  13        1.89        1.21     11.51 o 
  -3  12  13        1.57        8.74     10.98 o 
  -2  12  13      355.82      349.68     15.72 o 
  -1  12  13       10.20       16.47      7.53 o 
   0  12  13      137.63      134.47      8.90 o 
   1  12  13        3.81        3.36      7.54 o 
   2  12  13      344.25      345.05     16.37 o 
  -2  13  13        9.08        4.01     11.46 o 
  -1  13  13       43.29       55.59     12.94 o 
   0  13  13      129.69      127.62      9.83 o 
   1  13  13      509.78      559.86     41.70 o 
   2  13  13        8.96      -13.39     15.66 o 
  -1  14  13       35.37       38.16     13.87 o 
   0  14  13        9.71       22.38     11.13 o 
   1  14  13       74.50       88.71     11.15 o 
  -4   0  14     1143.05     1124.94     33.80 o 
  -2   0  14       24.47       27.86      4.56 o 
   0   0  14     4718.68     4470.93     98.13 o 
   2   0  14       17.53       15.38      4.58 o 
   4   0  14      136.76      126.33     28.89 o 
  -5   1  14       18.34       22.74      5.98 o 
  -4   1  14       57.43       64.08      7.67 o 
  -3   1  14     1310.51     1299.31     21.58 o 
  -2   1  14     1060.19     1032.66     17.56 o 
  -1   1  14      441.91      470.30      8.13 o 
   0   1  14      119.97      133.33      9.05 o 
   1   1  14     2776.59     2651.68     45.23 o 
   2   1  14      194.96      205.50      6.75 o 
   3   1  14     1589.73     1414.16     32.28 o 
   4   1  14        3.18        0.82      7.97 o 
   5   1  14        5.66       -5.45     12.67 o 
  -5   2  14      100.11       93.45      8.24 o 
  -4   2  14        6.08        6.63      5.74 o 
  -3   2  14      378.26      406.83     10.30 o 
  -2   2  14       21.52       23.39      3.05 o 
  -1   2  14      803.11      859.09     12.48 o 
   0   2  14     1375.20     1395.76     23.09 o 
   1   2  14       98.02       99.78      4.60 o 
   2   2  14        3.47        9.03      3.16 o 
   3   2  14       34.74       64.39     14.73 o 
   4   2  14       94.82      109.41      8.77 o 
   5   2  14        1.06       -9.58      9.88 o 
  -5   3  14        0.51        0.82      7.84 o 
  -4   3  14      115.30       95.78      8.90 o 
  -3   3  14      804.14      756.76     15.60 o 
  -2   3  14     2628.27     2537.78     46.21 o 
  -1   3  14      137.16      133.51      4.86 o 
   0   3  14      232.08      216.51      5.87 o 
   1   3  14      242.07      233.29      7.23 o 
   2   3  14     1925.55     1918.07     29.68 o 
   3   3  14      575.09      533.93     19.26 o 
   4   3  14        0.30       -0.67      8.10 o 
   5   3  14        9.76       25.69     10.43 o 
  -5   4  14      191.17      200.54     10.33 o 
  -4   4  14       13.99       19.32      8.40 o 
  -3   4  14      784.09      763.30     17.54 o 
  -2   4  14       95.11       94.41      7.14 o 
  -1   4  14     2203.28     2114.65     34.29 o 
   0   4  14       46.67       57.33      3.35 o 
   1   4  14      434.04      387.29      9.20 o 
   2   4  14        0.37        0.70      4.02 o 
   3   4  14      183.70      199.32     10.39 o 
   4   4  14        1.08        6.51      8.77 o 
  -4   5  14        2.14       15.84      8.03 o 
  -3   5  14      225.25      251.40      9.99 o 
  -2   5  14      948.71      936.33     16.54 o 
  -1   5  14      155.42      163.17      5.53 o 
   0   5  14       76.68       72.54      3.80 o 
   1   5  14      431.05      470.73     10.70 o 
   2   5  14       11.31        6.11      4.11 o 
   3   5  14        6.81        7.47      7.84 o 
   4   5  14        0.91       11.91      9.32 o 
  -4   6  14      279.15      270.86     13.83 o 
  -3   6  14       11.68       25.21      6.30 o 
  -2   6  14       33.08       28.56      4.74 o 
  -1   6  14      577.49      559.12     10.93 o 
   0   6  14     1444.32     1450.61     25.14 o 
   1   6  14       59.29       59.09      5.07 o 
   2   6  14       65.64       66.51      6.52 o 
   3   6  14       33.23       31.68      8.53 o 
   4   6  14       46.97       48.97      9.99 o 
  -4   7  14       52.77       66.97      9.71 o 
  -3   7  14      357.83      360.04     13.26 o 
  -2   7  14      438.53      454.80     11.72 o 
  -1   7  14      582.31      576.08     11.53 o 
   0   7  14       28.84       28.03      5.22 o 
   1   7  14      565.58      585.99     12.86 o 
   2   7  14      278.21      249.48      8.81 o 
   3   7  14      128.08      137.64     10.40 o 
   4   7  14       51.54       47.52     10.87 o 
  -4   8  14      123.50      138.66     10.94 o 
  -3   8  14       75.60       83.61      7.65 o 
  -2   8  14       13.80       18.40      5.84 o 
  -1   8  14      187.24      197.75      6.66 o 
   0   8  14     1021.48     1019.03     19.88 o 
   1   8  14       37.40       33.96      5.85 o 
   2   8  14        2.07        3.11      5.80 o 
   3   8  14        2.25        9.23      9.69 o 
   4   8  14      119.62      134.71     12.27 o 
  -4   9  14        0.83       -4.50     10.57 o 
  -3   9  14      295.65      311.79     14.43 o 
  -2   9  14       37.99       44.30      6.08 o 
  -1   9  14      452.20      468.41     10.87 o 
   0   9  14       31.32       33.85      5.56 o 
   1   9  14      228.53      220.66      8.70 o 
   2   9  14       94.84      104.44      8.52 o 
   3   9  14      158.03      163.72     25.64 o 
  -3  10  14       88.61       81.28     11.06 o 
  -2  10  14        2.96        7.00      9.53 o 
  -1  10  14      562.57      579.78     16.23 o 
   0  10  14       35.67       50.53      5.96 o 
   1  10  14        7.80        4.15      6.63 o 
   2  10  14        0.52       -1.33      8.09 o 
   3  10  14       30.26       31.40     10.88 o 
  -3  11  14        0.24       11.16     11.27 o 
  -2  11  14      802.34      777.17     22.49 o 
  -1  11  14        0.00        6.87      7.08 o 
   0  11  14       13.75       15.66      6.00 o 
   1  11  14       12.73       16.20      7.28 o 
   2  11  14      344.06      362.30     21.19 o 
   3  11  14        0.01       12.59     11.96 o 
  -2  12  14       54.25       47.96     11.18 o 
  -1  12  14      288.65      327.35     13.82 o 
   0  12  14       11.04        9.48      8.34 o 
   1  12  14      372.13      398.60     13.38 o 
   2  12  14        0.13       -5.95     11.14 o 
  -2  13  14       71.82       90.78     12.46 o 
  -1  13  14      166.83      175.01     15.63 o 
   0  13  14        5.23       10.82     10.85 o 
   1  13  14       25.85       30.00     10.36 o 
   2  13  14        7.35        0.16     12.10 o 
   0  14  14      114.24      125.01     14.21 o 
  -5   0  15        2.04       -0.94     11.37 o 
  -3   0  15     1210.55     1161.54     29.47 o 
  -1   0  15      371.03      400.82     10.70 o 
   1   0  15     2159.22     2097.87     41.74 o 
   3   0  15     1980.23     1862.64     53.17 o 
   5   0  15       22.47       30.31     17.05 o 
  -5   1  15       53.93       67.31      6.85 o 
  -4   1  15      133.13      131.39      8.09 o 
  -3   1  15       96.03       96.04      6.00 o 
  -2   1  15      675.48      617.39     10.24 o 
  -1   1  15       39.36       32.48      2.70 o 
   0   1  15     1616.03     1611.70     23.29 o 
   1   1  15      351.77      341.85      7.79 o 
   2   1  15      172.50      185.28      6.52 o 
   3   1  15       11.56       17.07      6.52 o 
   4   1  15       11.77        5.31      7.97 o 
   5   1  15        5.61        1.82      9.95 o 
  -5   2  15        0.06       -2.81      8.17 o 
  -4   2  15      118.79      130.80      7.00 o 
  -3   2  15      242.92      231.34      7.56 o 
  -2   2  15     1136.76     1135.45     15.81 o 
  -1   2  15        2.08        9.58      3.21 o 
   0   2  15       14.28       16.83      3.31 o 
   1   2  15      353.71      345.90     11.19 o 
   2   2  15       16.28       16.81      3.79 o 
   3   2  15     1101.26     1082.55     29.91 o 
   4   2  15        1.55        5.77      8.17 o 
  -5   3  15       99.26      114.33      9.10 o 
  -4   3  15       63.71       64.09      7.50 o 
  -3   3  15        0.24        4.29      5.83 o 
  -2   3  15      547.57      547.35     12.40 o 
  -1   3  15     1221.82     1218.81     20.62 o 
   0   3  15        4.15        3.49      2.92 o 
   1   3  15      194.49      184.92      6.74 o 
   2   3  15      233.33      243.92      6.33 o 
   3   3  15       97.53      113.89      8.87 o 
   4   3  15       63.53       58.14      8.77 o 
  -4   4  15      158.06      142.65     11.30 o 
  -3   4  15       61.77       73.77      8.34 o 
  -2   4  15      126.14      141.52      6.15 o 
  -1   4  15       21.26       22.13      4.14 o 
   0   4  15      534.57      475.38      9.46 o 
   1   4  15       68.48       84.38      5.88 o 
   2   4  15     1275.84     1236.87     20.24 o 
   3   4  15      210.66      194.02     16.71 o 
   4   4  15       18.24       18.44      8.98 o 
  -4   5  15       47.40       28.12      8.34 o 
  -3   5  15       27.57       41.45      6.37 o 
  -2   5  15      559.84      542.14     11.33 o 
  -1   5  15     2889.03     2834.31     43.06 o 
   0   5  15      747.76      763.94     13.37 o 
   1   5  15      132.74      142.11      5.88 o 
   2   5  15      101.49      112.69      7.13 o 
   3   5  15      188.35      186.57     13.83 o 
   4   5  15       22.01       31.57      9.65 o 
  -4   6  15       53.69       63.11      9.90 o 
  -3   6  15      529.34      522.11     19.13 o 
  -2   6  15       58.87       51.57      5.60 o 
  -1   6  15       59.17       68.85      4.79 o 
   0   6  15       28.98       20.76      5.50 o 
   1   6  15      673.12      701.61     14.26 o 
   2   6  15       92.46       86.43      7.35 o 
   3   6  15       27.24       22.90      9.64 o 
   4   6  15       47.41       42.46     10.20 o 
  -4   7  15      149.57      141.45     10.64 o 
  -3   7  15       14.80       16.59      6.75 o 
  -2   7  15      498.84      503.56     12.89 o 
  -1   7  15      717.73      697.44     13.17 o 
   0   7  15      717.49      691.63     14.43 o 
   1   7  15      305.22      322.55      9.99 o 
   2   7  15       89.63      105.20      6.54 o 
   3   7  15        3.00        8.29      9.19 o 
   4   7  15      165.88      172.04     13.98 o 
  -4   8  15        1.66       -2.04     10.00 o 
  -3   8  15      325.74      301.98     14.35 o 
  -2   8  15        2.44        3.46      5.91 o 
  -1   8  15      185.73      199.18      9.77 o 
   0   8  15      136.12      127.69      6.80 o 
   1   8  15      781.32      725.90     15.46 o 
   2   8  15        4.41        5.91      6.06 o 
   3   8  15       21.04       14.57     10.13 o 
   4   8  15      136.13      159.12     12.84 o 
  -3   9  15        5.03       -0.26      9.75 o 
  -2   9  15      131.05      143.40     12.42 o 
  -1   9  15        6.27        5.27      5.57 o 
   0   9  15      267.99      268.51     11.02 o 
   1   9  15       54.70       53.68      6.80 o 
   2   9  15       74.63       75.14      8.14 o 
   3   9  15       85.91       93.35     12.18 o 
  -3  10  15      179.42      208.48     17.44 o 
  -2  10  15      480.71      463.38     17.37 o 
  -1  10  15       29.53       29.14      6.48 o 
   0  10  15       47.27       60.47      6.01 o 
   1  10  15       79.26       74.47      7.31 o 
   2  10  15      110.20      104.60      9.68 o 
   3  10  15        8.91       12.24     11.41 o 
  -3  11  15       10.10       16.61     10.98 o 
  -2  11  15        8.11       28.10     10.57 o 
  -1  11  15      169.28      177.09      8.91 o 
   0  11  15        4.04        7.78      6.14 o 
   1  11  15        2.02       11.62      7.40 o 
   2  11  15        7.11       22.43     13.69 o 
   3  11  15       50.86       63.68     12.38 o 
  -2  12  15       94.47      134.94     12.85 o 
  -1  12  15       22.12       21.63     12.51 o 
   0  12  15       50.41       56.64      8.22 o 
   1  12  15      169.35      188.38      9.47 o 
   2  12  15      148.87      148.40     12.79 o 
  -1  13  15      112.62      113.93     14.29 o 
   0  13  15      171.41      186.11     14.21 o 
   1  13  15       63.41       78.54     11.00 o 
  -4   0  16      116.06      135.44     12.31 o 
  -2   0  16     1093.89     1018.57     40.28 o 
   0   0  16     2440.03     2366.71     53.33 o 
   2   0  16      653.38      633.59     19.07 o 
   4   0  16        6.93        9.47     14.20 o 
  -5   1  16       24.42       21.25      6.98 o 
  -4   1  16       91.32       76.22      7.50 o 
  -3   1  16      603.09      619.50     14.97 o 
  -2   1  16      272.02      262.19      9.08 o 
  -1   1  16      115.27      101.85      3.99 o 
   0   1  16      322.69      326.83      8.12 o 
   1   1  16      334.20      311.95      7.87 o 
   2   1  16       98.30       93.40      5.08 o 
   3   1  16        5.82        6.66      6.73 o 
   4   1  16        0.21        8.18      8.17 o 
  -4   2  16        1.07        1.57      6.20 o 
  -3   2  16       33.64       36.52      5.20 o 
  -2   2  16      231.50      228.68      5.93 o 
  -1   2  16     1415.16     1420.43     20.82 o 
   0   2  16     2224.10     2335.88     36.56 o 
   1   2  16       39.82       44.68      4.71 o 
   2   2  16       12.93       13.62      4.28 o 
   3   2  16      243.28      263.44     13.43 o 
   4   2  16       97.65       82.59      8.86 o 
  -4   3  16      296.03      281.79     12.36 o 
  -3   3  16       22.50       22.70      8.07 o 
  -2   3  16      788.34      812.04     20.12 o 
  -1   3  16       50.52       51.11      4.39 o 
   0   3  16      305.78      284.32      7.34 o 
   1   3  16       19.77       14.02      4.39 o 
   2   3  16      141.53      123.16      5.24 o 
   3   3  16      272.24      235.31     11.41 o 
   4   3  16       32.12       31.03      9.07 o 
  -4   4  16        0.68        7.83      8.03 o 
  -3   4  16        8.75       10.65      6.14 o 
  -2   4  16       10.09        8.64      4.24 o 
  -1   4  16      452.11      450.97     10.06 o 
   0   4  16        2.90       17.40      4.29 o 
   1   4  16       16.43       19.46      4.71 o 
   2   4  16       20.59       27.49      4.16 o 
   3   4  16      271.58      285.83     12.61 o 
   4   4  16       24.79       28.69      9.40 o 
  -4   5  16      135.40      139.75     12.40 o 
  -3   5  16      124.45      139.72      7.99 o 
  -2   5  16      250.28      253.18     13.98 o 
  -1   5  16      110.03      128.53      5.71 o 
   0   5  16      413.26      407.70      9.45 o 
   1   5  16        4.99       13.10      4.93 o 
   2   5  16      173.84      171.92     10.09 o 
   3   5  16       25.40       31.42      8.31 o 
   4   5  16       24.19       30.64      9.95 o 
  -4   6  16       79.79       87.56      9.76 o 
  -3   6  16        0.54        4.26      9.16 o 
  -2   6  16      246.36      233.07      8.71 o 
  -1   6  16     2101.59     2144.35     33.30 o 
   0   6  16       38.94       48.22      4.86 o 
   1   6  16      271.02      273.14     12.07 o 
   2   6  16      265.54      293.58     12.28 o 
   3   6  16       36.18       32.93      8.98 o 
   4   6  16       19.25        8.52     10.30 o 
  -4   7  16       15.54       28.42     10.00 o 
  -3   7  16      300.89      316.37     14.76 o 
  -2   7  16       21.43       20.51      6.77 o 
  -1   7  16      545.04      537.21     11.54 o 
   0   7  16        0.43        0.23      5.54 o 
   1   7  16      720.16      706.96     15.09 o 
   2   7  16        0.90        5.73      5.95 o 
   3   7  16        1.36       -6.42      9.39 o 
   4   7  16        0.06       -2.05     11.20 o 
  -4   8  16        0.40       12.36     10.07 o 
  -3   8  16        4.23        6.92      9.19 o 
  -2   8  16      575.87      583.80     15.64 o 
  -1   8  16     1690.05     1715.90     27.53 o 
   0   8  16      111.29      117.74      6.92 o 
   1   8  16      151.05      147.27      7.63 o 
   2   8  16      106.06       97.05      8.26 o 
   3   8  16        1.51        9.80     10.09 o 
  -3   9  16      105.67      100.98     10.97 o 
  -2   9  16      157.99      158.53      9.16 o 
  -1   9  16       46.76       43.89      6.39 o 
   0   9  16      275.10      287.17      8.97 o 
   1   9  16      142.26      140.96      7.67 o 
   2   9  16       13.87       15.38      8.20 o 
   3   9  16        4.39       14.91     10.64 o 
  -3  10  16        6.03       14.46     10.87 o 
  -2  10  16      201.55      217.97     12.36 o 
  -1  10  16      104.51      121.49     12.43 o 
   0  10  16       48.97       53.89      6.42 o 
   1  10  16        1.34        2.87      7.12 o 
   2  10  16        1.05       -2.88      8.45 o 
   3  10  16       80.14       96.79     22.81 o 
  -2  11  16        9.32        5.86     10.96 o 
  -1  11  16       31.08       27.60      7.16 o 
   0  11  16      285.30      311.69     14.06 o 
   1  11  16        7.50       21.59      7.78 o 
   2  11  16      204.52      219.09     13.29 o 
  -2  12  16       68.78       82.76     12.09 o 
  -1  12  16      206.32      217.85     17.19 o 
   0  12  16        1.56       -0.75      7.85 o 
   1  12  16        0.09       10.59      8.37 o 
   2  12  16      100.18      122.64     12.72 o 
  -1  13  16        9.10       13.96     12.34 o 
   0  13  16       86.51      112.08     11.07 o 
   1  13  16       68.60       87.49     11.06 o 
  -3   0  17       10.97       33.15     10.41 o 
  -1   0  17      250.90      216.33      8.59 o 
   1   0  17     1902.38     1795.56     44.87 o 
   3   0  17      125.31      155.32     15.16 o 
  -4   1  17       23.68       34.89      7.85 o 
  -3   1  17      220.52      203.68     10.29 o 
  -2   1  17      123.54      131.75      5.80 o 
  -1   1  17       67.47       71.09      3.48 o 
   0   1  17       41.82       54.67      3.42 o 
   1   1  17       68.48       66.03      4.73 o 
   2   1  17      500.23      498.85     10.74 o 
   3   1  17       14.33       17.71      6.92 o 
   4   1  17       31.91       26.56      8.55 o 
  -4   2  17       81.60       86.80      8.07 o 
  -3   2  17      454.54      430.70     11.37 o 
  -2   2  17        1.51        4.23      3.67 o 
  -1   2  17       61.66       62.09      4.01 o 
   0   2  17     1265.79     1256.95     20.76 o 
   1   2  17      213.38      206.18      6.64 o 
   2   2  17       19.50       21.52      4.69 o 
   3   2  17        8.19       17.68      7.11 o 
   4   2  17       13.92       25.16      8.92 o 
  -4   3  17       18.93       21.93      8.22 o 
  -3   3  17      123.17      122.48      7.29 o 
  -2   3  17      314.19      323.33     14.07 o 
  -1   3  17     1467.79     1503.96     25.27 o 
   0   3  17      313.36      297.68      8.66 o 
   1   3  17      127.40      100.94      5.55 o 
   2   3  17      184.58      171.26      5.75 o 
   3   3  17      145.27      138.04      8.92 o 
   4   3  17        0.86       10.16      9.07 o 
  -4   4  17      359.98      358.69     15.02 o 
  -3   4  17        2.38        0.72      6.58 o 
  -2   4  17      399.00      333.54     19.97 o 
  -1   4  17       46.90       49.39      4.81 o 
   0   4  17     2316.03     2235.74     35.22 o 
   1   4  17        4.17        7.57      4.88 o 
   2   4  17      154.95      147.64      9.84 o 
   3   4  17        3.74        5.44      8.01 o 
   4   4  17       52.27       47.56      9.95 o 
  -4   5  17        6.93        3.65      9.12 o 
  -3   5  17      444.83      429.91     13.30 o 
  -2   5  17      365.36      346.82     13.05 o 
  -1   5  17       47.99       60.15      8.19 o 
   0   5  17       32.77       42.32      4.56 o 
   1   5  17      228.58      203.98      7.63 o 
   2   5  17       67.07       85.89      6.05 o 
   3   5  17      135.85      134.74     18.58 o 
   4   5  17        6.76        0.13     10.17 o 
  -4   6  17       72.91       87.40     10.07 o 
  -3   6  17      140.57      134.34      8.52 o 
  -2   6  17       90.59       87.01      7.62 o 
  -1   6  17       20.24       23.93      4.79 o 
   0   6  17       37.55       34.08      4.92 o 
   1   6  17      751.55      754.33     15.42 o 
   2   6  17       13.34       10.86      5.54 o 
   3   6  17       27.16       35.51      9.21 o 
   4   6  17        1.58       -2.81     10.64 o 
  -4   7  17        2.75        6.06     10.26 o 
  -3   7  17       35.53       46.76      7.56 o 
  -2   7  17      178.35      176.63     11.62 o 
  -1   7  17      981.97      993.15     17.44 o 
   0   7  17      172.57      178.55      6.86 o 
   1   7  17      273.80      296.75     10.07 o 
   2   7  17      373.37      360.34     10.93 o 
   3   7  17        4.62       13.93      9.84 o 
   4   7  17        0.25       -4.48     11.20 o 
  -3   8  17      152.64      163.75     13.59 o 
  -2   8  17       21.22       16.57      7.32 o 
  -1   8  17      340.58      339.98     10.81 o 
   0   8  17       28.72       32.37      6.55 o 
   1   8  17      127.19      121.70      7.27 o 
   2   8  17       10.99       11.68      7.98 o 
   3   8  17       10.47       16.46     10.54 o 
  -3   9  17       90.33       98.21     10.97 o 
  -2   9  17      139.06      143.92     10.61 o 
  -1   9  17      512.95      532.16     13.52 o 
   0   9  17       24.88       32.69      5.90 o 
   1   9  17        4.68        0.23      6.76 o 
   2   9  17      238.28      226.80     11.35 o 
   3   9  17       21.29       17.99     10.91 o 
  -3  10  17        0.63       -3.44     10.87 o 
  -2  10  17       44.77       52.34     11.33 o 
  -1  10  17        5.10        9.14      6.98 o 
   0  10  17      252.02      263.51      9.02 o 
   1  10  17      113.89      120.63      8.21 o 
   2  10  17       60.93       69.54     10.36 o 
   3  10  17        6.01       12.95     11.64 o 
  -2  11  17        7.33       14.53     10.57 o 
  -1  11  17       61.28       84.43     10.96 o 
   0  11  17        0.04        0.12      6.45 o 
   1  11  17      141.97      150.43      9.28 o 
   2  11  17       11.71        3.57     11.44 o 
  -2  12  17       14.45        6.96     11.25 o 
  -1  12  17        1.63       -2.20     11.00 o 
   0  12  17       85.48       87.45     10.27 o 
   1  12  17       22.24       25.12      9.86 o 
   0  13  17        0.17        8.49     10.49 o 
  -4   0  18       61.85       53.99     12.31 o 
  -2   0  18     1558.34     1523.43     62.04 o 
   0   0  18      218.39      235.58      9.47 o 
   2   0  18      347.37      340.82     14.38 o 
   4   0  18       98.24      116.49     17.05 o 
  -4   1  18        0.93       10.04      7.98 o 
  -3   1  18       19.43       33.58      7.19 o 
  -2   1  18       36.64       34.30      4.70 o 
  -1   1  18     1244.33     1183.24     16.69 o 
   0   1  18      256.39      262.11      7.32 o 
   1   1  18      163.37      161.14      6.08 o 
   2   1  18       63.28       71.54      6.02 o 
   3   1  18      491.48      507.35     15.81 o 
   4   1  18        0.75        7.58     11.39 o 
  -4   2  18       83.32       84.44      7.23 o 
  -3   2  18      234.96      274.44     10.08 o 
  -2   2  18     1455.76     1399.47     28.57 o 
  -1   2  18       41.78       55.69      4.14 o 
   0   2  18      283.66      246.61      7.27 o 
   1   2  18      290.59      290.52     11.55 o 
   2   2  18       43.80       42.97      4.85 o 
   3   2  18      108.70       98.62      8.51 o 
   4   2  18       39.20       45.93     11.04 o 
  -4   3  18      108.10      114.76     10.23 o 
  -3   3  18      273.44      225.81     10.64 o 
  -2   3  18     1341.59     1280.77     27.76 o 
  -1   3  18      390.06      402.15      9.44 o 
   0   3  18      813.63      819.03     16.52 o 
   1   3  18       16.62       17.87      5.06 o 
   2   3  18       41.19       44.62      4.74 o 
   3   3  18      147.30      134.37     13.14 o 
   4   3  18      262.12      225.58     14.38 o 
  -4   4  18        1.79       -2.64      8.79 o 
  -3   4  18      462.28      490.86     16.68 o 
  -2   4  18      447.91      428.11     19.00 o 
  -1   4  18      166.39      197.19      7.02 o 
   0   4  18        5.65        9.45      4.17 o 
   1   4  18      686.01      682.73     17.53 o 
   2   4  18       36.76       42.43      5.48 o 
   3   4  18       75.97       77.73      8.75 o 
   4   4  18       21.04        9.87     11.71 o 
  -4   5  18      110.70      120.26     16.52 o 
  -3   5  18      186.39      182.29     10.40 o 
  -2   5  18      350.89      357.13     19.42 o 
  -1   5  18      299.22      312.33      9.47 o 
   0   5  18      785.71      783.86     14.60 o 
   1   5  18       20.87       20.02      5.62 o 
   2   5  18       21.72       26.48      5.82 o 
   3   5  18       10.51        5.35      8.55 o 
   4   5  18        1.08       -2.84     14.20 o 
  -4   6  18       33.12       27.05      9.43 o 
  -3   6  18       37.68       51.25      7.84 o 
  -2   6  18      225.16      224.46     15.59 o 
  -1   6  18        3.11       -6.63      5.00 o 
   0   6  18       23.59       18.62      4.92 o 
   1   6  18       33.41       23.60      6.01 o 
   2   6  18      164.28      171.61     13.16 o 
   3   6  18       48.16       50.51      9.95 o 
   4   6  18        6.74        7.11     12.72 o 
  -3   7  18      112.51      135.23     12.30 o 
  -2   7  18      241.15      226.60     10.24 o 
  -1   7  18      462.49      472.83     12.35 o 
   0   7  18       61.75       71.09      5.79 o 
   1   7  18       52.31       51.79      6.59 o 
   2   7  18       48.70       47.08      6.75 o 
   3   7  18       44.48       39.03     10.20 o 
  -3   8  18       11.09       10.72      9.75 o 
  -2   8  18      493.42      541.25     15.39 o 
  -1   8  18       94.73      109.83      7.17 o 
   0   8  18       46.69       36.92      6.21 o 
   1   8  18       12.88       12.53      6.75 o 
   2   8  18      159.29      141.15      9.42 o 
   3   8  18        1.71       16.51     10.99 o 
  -3   9  18        3.08        8.61     10.51 o 
  -2   9  18       21.93       34.50     10.08 o 
  -1   9  18      275.82      271.51     11.29 o 
   0   9  18      128.20      125.72      7.95 o 
   1   9  18       17.29       18.33      7.33 o 
   2   9  18       22.30       33.06      9.01 o 
   3   9  18       63.68       61.77     11.92 o 
  -2  10  18       20.31       21.78     10.20 o 
  -1  10  18       13.40       12.84      9.58 o 
   0  10  18       72.75       76.65      7.03 o 
   1  10  18       59.53       71.70      8.17 o 
   2  10  18       11.04        2.96     10.97 o 
  -2  11  18       56.85       49.52     11.51 o 
  -1  11  18       90.92      102.94     11.29 o 
   0  11  18      104.87      107.01      8.72 o 
   1  11  18       43.64       47.25      8.48 o 
   2  11  18        5.85        3.85     12.12 o 
  -1  12  18       46.29       55.70     11.69 o 
   0  12  18        0.30        4.96     10.15 o 
   1  12  18       52.44       52.22     10.34 o 
  -3   0  19      123.65      137.33     13.26 o 
  -1   0  19     1245.87     1217.57     26.32 o 
   1   0  19       20.12       25.57      8.04 o 
   3   0  19       45.63       24.63     14.20 o 
  -4   1  19      177.56      185.40     10.40 o 
  -3   1  19      197.38      181.01     13.42 o 
  -2   1  19      197.22      208.07      8.07 o 
  -1   1  19       35.25       47.76      3.98 o 
   0   1  19      566.26      526.97     10.34 o 
   1   1  19      340.05      332.79      8.77 o 
   2   1  19      198.64      185.12      7.58 o 
   3   1  19        0.36       -2.36      9.69 o 
   4   1  19       16.73        1.42     11.39 o 
  -4   2  19       71.43       77.21      8.92 o 
  -3   2  19      315.93      270.60     11.62 o 
  -2   2  19      799.51      748.59     18.98 o 
  -1   2  19      193.20      197.84      7.66 o 
   0   2  19      108.89      113.54      5.25 o 
   1   2  19        3.08       -2.02      5.65 o 
   2   2  19      146.84      149.04      7.33 o 
   3   2  19      133.13      139.45     11.71 o 
   4   2  19      226.73      186.01     13.71 o 
  -4   3  19       20.18       11.62      8.79 o 
  -3   3  19      184.27      176.76      9.99 o 
  -2   3  19      109.88      108.95      7.93 o 
  -1   3  19       10.69       22.27      4.56 o 
   0   3  19      250.02      245.72      7.73 o 
   1   3  19      735.08      741.46     14.85 o 
   2   3  19        3.98        5.52      4.70 o 
   3   3  19        4.57        6.07      7.93 o 
   4   3  19      114.00       92.12     12.06 o 
  -4   4  19       54.06       61.58      9.36 o 
  -3   4  19       15.89       14.10     10.02 o 
  -2   4  19      149.55      160.10     18.31 o 
  -1   4  19       82.50       94.02      5.50 o 
   0   4  19      435.74      449.45     11.39 o 
   1   4  19        0.00        8.04      5.46 o 
   2   4  19      250.41      254.58     11.25 o 
   3   4  19       43.69       56.18     11.91 o 
   4   4  19       40.45       33.89     12.38 o 
  -4   5  19       70.09       70.21     19.00 o 
  -3   5  19      362.32      362.01     14.82 o 
  -2   5  19       21.43       28.44      8.17 o 
  -1   5  19      281.76      248.17      8.26 o 
   0   5  19      224.46      228.69      8.54 o 
   1   5  19      354.40      332.75     10.26 o 
   2   5  19      107.36      123.68      9.62 o 
   3   5  19       34.39       48.52      9.29 o 
   4   5  19       34.54       32.38     13.05 o 
  -4   6  19        7.91       18.48      9.92 o 
  -3   6  19        3.31        7.84      8.87 o 
  -2   6  19      735.11      736.07     20.62 o 
  -1   6  19       93.88      105.14      9.53 o 
   0   6  19       56.02       62.28      5.66 o 
   1   6  19       37.89       45.26      6.29 o 
   2   6  19       35.70       55.09      6.59 o 
   3   6  19        1.79       -9.34      9.65 o 
  -3   7  19       33.10       57.51     10.20 o 
  -2   7  19       80.36       85.56      8.24 o 
  -1   7  19       88.27       98.86      7.93 o 
   0   7  19       46.23       45.46      5.92 o 
   1   7  19        0.61        7.98      6.44 o 
   2   7  19       95.40      105.70      9.35 o 
   3   7  19        0.00        1.61     10.08 o 
  -3   8  19       28.27       32.88     10.05 o 
  -2   8  19        0.16       -2.02      7.76 o 
  -1   8  19      278.90      282.94     10.94 o 
   0   8  19       22.36       16.51      6.18 o 
   1   8  19        0.08        6.02      6.92 o 
   2   8  19        0.10        0.33      8.34 o 
   3   8  19       89.83       97.46     15.16 o 
  -3   9  19       39.06       30.71     10.61 o 
  -2   9  19       37.14       58.77     10.08 o 
  -1   9  19       26.03       17.83      8.28 o 
   0   9  19      194.52      195.00      8.33 o 
   1   9  19      189.19      175.59      9.00 o 
   2   9  19        0.94        1.95      8.80 o 
   3   9  19        7.65       11.16     11.98 o 
  -2  10  19       90.98       90.26     11.25 o 
  -1  10  19      106.78      128.49     11.24 o 
   0  10  19      282.30      296.49     11.09 o 
   1  10  19        6.55       -0.86      7.92 o 
   2  10  19      133.32      123.94     12.57 o 
  -2  11  19       10.60        2.64     11.41 o 
  -1  11  19      135.37      161.84     12.40 o 
   0  11  19        5.97        6.75      9.32 o 
   1  11  19      105.06      104.70      9.28 o 
   2  11  19        6.07       11.96     11.92 o 
  -1  12  19       48.37       44.84     11.69 o 
   0  12  19      124.61      140.02     11.42 o 
   1  12  19        0.01       -0.85     10.51 o 
  -4   0  20      121.39      145.85     15.16 o 
  -2   0  20        2.52       16.10      8.35 o 
   0   0  20       68.94       57.99      6.73 o 
   2   0  20      111.58      106.21      9.98 o 
   4   0  20        5.40        0.94     16.10 o 
  -4   1  20        4.26       12.42      7.83 o 
  -3   1  20      148.11      125.89     10.41 o 
  -2   1  20      214.50      229.26     10.00 o 
  -1   1  20      541.56      572.69     10.24 o 
   0   1  20       26.39       26.94      5.12 o 
   1   1  20        0.74        8.80      5.16 o 
   2   1  20       12.79       17.89      6.37 o 
   3   1  20       12.64       16.58     13.73 o 
   4   1  20      159.84      143.64     13.39 o 
  -4   2  20       36.71       31.93      9.12 o 
  -3   2  20       70.20       93.08      7.38 o 
  -2   2  20       53.75       73.43      5.20 o 
  -1   2  20        8.51        0.66      5.24 o 
   0   2  20      215.93      204.60      6.82 o 
   1   2  20       51.86       56.65      6.26 o 
   2   2  20        0.89        0.92      6.23 o 
   3   2  20       16.98       19.34     10.36 o 
   4   2  20      107.22       90.93     12.72 o 
  -4   3  20        4.50        6.34      9.05 o 
  -3   3  20        1.85       -1.23      7.98 o 
  -2   3  20      365.13      342.29     12.65 o 
  -1   3  20        0.84       -6.95      4.63 o 
   0   3  20        2.57        7.02      4.56 o 
   1   3  20       45.78       61.99      5.64 o 
   2   3  20       37.82       36.73      4.96 o 
   3   3  20      118.74      106.84     11.71 o 
   4   3  20       55.95       56.36     13.39 o 
  -4   4  20        6.68       14.88      9.48 o 
  -3   4  20      192.45      225.05     11.35 o 
  -2   4  20       17.30       13.26      7.43 o 
  -1   4  20      605.54      546.11     11.91 o 
   0   4  20      133.96      144.04      8.36 o 
   1   4  20      290.64      268.19      9.61 o 
   2   4  20        2.52        5.94      5.23 o 
   3   4  20        1.91        0.77     17.99 o 
   4   4  20       18.60       21.31     12.06 o 
  -4   5  20        2.37       15.45     10.40 o 
  -3   5  20       19.25       20.13      9.09 o 
  -2   5  20      522.46      512.83     16.43 o 
  -1   5  20      506.65      509.37     11.81 o 
   0   5  20       28.82       38.42      4.88 o 
   1   5  20        6.00        1.46      5.95 o 
   2   5  20       12.70       13.46      6.00 o 
   3   5  20       83.58       75.89     12.38 o 
  -3   6  20       23.97       38.55      9.39 o 
  -2   6  20       49.78       70.98      8.86 o 
  -1   6  20      143.45      117.58      7.36 o 
   0   6  20     1883.49     1883.43     30.81 o 
   1   6  20       17.22       17.92      6.74 o 
   2   6  20       66.05       84.27      8.26 o 
   3   6  20        0.08       -1.86     11.71 o 
  -3   7  20       57.60       60.03     10.05 o 
  -2   7  20        2.11       -8.49      7.76 o 
  -1   7  20      129.22      143.11      8.50 o 
   0   7  20       85.54      107.26      6.48 o 
   1   7  20        4.68       -0.75      6.63 o 
   2   7  20       26.85       16.67      7.68 o 
   3   7  20       36.41       38.17     12.38 o 
  -3   8  20       18.96        6.64     10.31 o 
  -2   8  20       17.52       16.68      8.50 o 
  -1   8  20        7.10       11.64      8.71 o 
   0   8  20        6.88        2.61      6.19 o 
   1   8  20        3.27       -0.64      7.32 o 
   2   8  20        3.73        9.79      8.52 o 
   3   8  20        1.40       15.93     13.05 o 
  -2   9  20       36.90       33.72     10.53 o 
  -1   9  20      107.91      128.31     10.69 o 
   0   9  20        0.37        0.24      7.50 o 
   1   9  20       22.32       13.77      7.71 o 
   2   9  20       68.98       71.49     15.07 o 
  -2  10  20       16.05       20.31     11.13 o 
  -1  10  20       75.13       86.97     12.02 o 
   0  10  20        6.75        8.48      9.19 o 
   1  10  20       70.07       74.19      8.77 o 
   2  10  20        0.59        1.52     11.98 o 
  -1  11  20       46.69       35.13     11.24 o 
   0  11  20        0.44       -7.03      9.71 o 
   1  11  20        0.61        4.13      8.89 o 
  -3   0  21      168.73      146.80     15.16 o 
  -1   0  21      374.57      434.51     15.03 o 
   1   0  21     1316.31     1198.98     32.48 o 
   3   0  21       71.39       66.30     15.16 o 
  -4   1  21       74.43       63.76      8.55 o 
  -3   1  21      110.30      111.01     10.04 o 
  -2   1  21        2.77        4.45      5.16 o 
  -1   1  21       36.09       39.71      5.00 o 
   0   1  21      593.24      561.25     12.67 o 
   1   1  21      395.15      372.83      9.63 o 
   2   1  21        2.26        8.29      6.63 o 
   3   1  21       12.89       15.63     12.79 o 
   4   1  21       35.79       42.62     13.39 o 
  -4   2  21       26.37       24.67      9.19 o 
  -3   2  21      166.69      157.11      8.34 o 
  -2   2  21      280.22      284.77     11.25 o 
  -1   2  21       77.19       99.15      6.22 o 
   0   2  21        2.54        3.79      5.48 o 
   1   2  21       22.51       20.89      5.66 o 
   2   2  21      123.79      134.54      7.80 o 
   3   2  21        1.60       11.37     11.04 o 
   4   2  21        6.49        6.15     12.72 o 
  -4   3  21       17.68       22.25     13.95 o 
  -3   3  21       48.82       61.15      8.87 o 
  -2   3  21       20.99       19.25      7.62 o 
  -1   3  21        4.01        2.62      4.91 o 
   0   3  21       13.64        8.14      5.58 o 
   1   3  21      396.11      399.89     11.05 o 
   2   3  21       16.12       12.88      6.80 o 
   3   3  21       20.99       22.50     11.04 o 
  -3   4  21        1.45        9.72      8.77 o 
  -2   4  21       67.65       84.92     15.55 o 
  -1   4  21        0.44        5.12      5.11 o 
   0   4  21        0.38        5.31      5.80 o 
   1   4  21       11.35       20.19      6.22 o 
   2   4  21       77.59       79.68      7.95 o 
   3   4  21        0.03        2.47     11.71 o 
  -3   5  21       33.82       58.59      9.39 o 
  -2   5  21        3.96       -4.83      8.37 o 
  -1   5  21       41.38       37.61      6.32 o 
   0   5  21      158.08      144.77      7.40 o 
   1   5  21      128.97      135.00      7.35 o 
   2   5  21        0.12        0.10      7.22 o 
   3   5  21       15.78       19.92     11.71 o 
  -3   6  21       54.64       45.14     10.20 o 
  -2   6  21       61.45       72.15      9.65 o 
  -1   6  21       33.67       44.50      6.80 o 
   0   6  21        1.36       28.19      6.76 o 
   1   6  21      120.69      119.58      7.45 o 
   2   6  21      148.71      142.83     15.26 o 
   3   6  21       26.00       10.83     12.38 o 
  -3   7  21       13.52       23.30     10.20 o 
  -2   7  21       15.12       -2.66      9.03 o 
  -1   7  21        8.79        2.01      7.77 o 
   0   7  21     1435.70     1488.07     27.25 o 
   1   7  21       10.11        0.87      6.97 o 
   2   7  21       17.88       18.91      7.79 o 
   3   7  21        0.22       -4.43     13.34 o 
  -3   8  21      258.97      300.39     15.29 o 
  -2   8  21       27.83       22.06     10.19 o 
  -1   8  21      146.76      173.28      9.95 o 
   0   8  21       20.08       21.19      7.43 o 
   1   8  21       80.52       69.54      7.79 o 
   2   8  21       60.94       67.03     13.06 o 
  -2   9  21        3.33        2.47     10.13 o 
  -1   9  21        4.18        6.30      8.88 o 
   0   9  21        4.45        6.86      7.78 o 
   1   9  21       17.99       17.69      7.97 o 
   2   9  21       31.57       37.40     11.73 o 
  -2  10  21       81.02       82.53     11.95 o 
  -1  10  21        6.03        8.09     13.96 o 
   0  10  21        2.42       -2.11      9.19 o 
   1  10  21        4.06       -7.93      8.33 o 
  -1  11  21      193.29      200.15     14.21 o 
   0  11  21        0.60       -4.42     10.15 o 
   1  11  21       22.18        6.10     10.51 o 
  -4   0  22       81.64       93.76     16.10 o 
  -2   0  22      708.38      646.45     36.47 o 
   0   0  22      178.19      188.78     10.19 o 
   2   0  22        0.45        7.51      9.69 o 
  -4   1  22       21.18       17.25      8.55 o 
  -3   1  22       52.70       64.94      8.37 o 
  -2   1  22       30.71       21.21      5.22 o 
  -1   1  22        6.09        7.21      5.07 o 
   0   1  22       19.12       21.96      5.66 o 
   1   1  22      313.56      318.83      9.29 o 
   2   1  22      111.27      103.50      7.69 o 
   3   1  22        5.14        1.42     10.72 o 
  -3   2  22        4.68        0.88      9.69 o 
  -2   2  22        3.75        1.27      7.83 o 
  -1   2  22      108.40       93.56      6.42 o 
   0   2  22      198.57      204.35      8.04 o 
   1   2  22       32.49       32.69      6.17 o 
   2   2  22       13.20       15.29      7.22 o 
   3   2  22       19.90       17.52     13.73 o 
  -3   3  22       79.59       81.81      9.39 o 
  -2   3  22      409.21      424.30     16.41 o 
  -1   3  22        4.45        9.76      6.72 o 
   0   3  22       48.99       36.70      6.32 o 
   1   3  22       73.43       81.94      7.45 o 
   2   3  22       48.53       44.18      6.74 o 
   3   3  22       34.38       30.74     17.99 o 
  -3   4  22        9.02        4.05     11.45 o 
  -2   4  22        3.54      -12.30      8.20 o 
  -1   4  22     1281.99     1311.40     25.47 o 
   0   4  22      135.82      139.05      7.40 o 
   1   4  22      103.16      101.04      7.18 o 
   2   4  22        0.12       -0.87      6.60 o 
   3   4  22       19.34       33.15     12.06 o 
  -3   5  22       32.51       31.12      9.53 o 
  -2   5  22      402.16      455.34     18.47 o 
  -1   5  22       65.85       59.36      7.54 o 
   0   5  22       79.55       61.79      6.72 o 
   1   5  22      128.16      150.78      7.88 o 
   2   5  22      193.44      178.64     10.69 o 
   3   5  22        4.33       17.99     12.06 o 
  -3   6  22        1.35        3.24      9.84 o 
  -2   6  22       58.53       54.48      9.43 o 
  -1   6  22        5.31        1.48      9.32 o 
   0   6  22       16.96        6.35      6.98 o 
   1   6  22        4.70        6.81      7.05 o 
   2   6  22       19.70       35.96      9.26 o 
   3   6  22       20.25       22.48     12.67 o 
  -3   7  22       64.84       63.92     10.96 o 
  -2   7  22       12.25       17.30      9.98 o 
  -1   7  22       13.51       20.16      9.65 o 
   0   7  22        8.43       22.35      7.30 o 
   1   7  22       41.52       37.87      7.61 o 
   2   7  22       27.94       25.32      9.81 o 
  -2   8  22       74.23       77.39     10.72 o 
  -1   8  22        2.92        2.08     10.39 o 
   0   8  22      399.69      420.78     13.18 o 
   1   8  22        6.26       -3.74      7.73 o 
   2   8  22        6.83        5.95     10.97 o 
  -2   9  22       82.74       88.77     11.06 o 
  -1   9  22       14.47       22.22     11.51 o 
   0   9  22        6.96        1.48      9.00 o 
   1   9  22       50.36       51.10      8.53 o 
   2   9  22       19.91       20.87     12.29 o 
  -1  10  22       23.79       28.55     11.73 o 
   0  10  22       13.09       12.01      9.79 o 
   1  10  22        3.85        3.49      8.57 o 
  -3   0  23       86.90       80.51     15.16 o 
  -1   0  23       20.51       39.88      7.24 o 
   1   0  23       96.58       94.24     10.36 o 
   3   0  23        5.47        8.52     16.10 o 
  -3   1  23        5.60        9.15      8.20 o 
  -2   1  23      216.30      181.09      8.77 o 
  -1   1  23       37.17       28.79      6.51 o 
   0   1  23       67.95       82.48      6.59 o 
   1   1  23       27.32       24.70      6.26 o 
   2   1  23      121.45      144.53      8.40 o 
   3   1  23       21.23       15.81     11.71 o 
  -3   2  23      116.53      138.04     11.71 o 
  -2   2  23        0.96       12.50      8.17 o 
  -1   2  23       20.72        4.41      7.83 o 
   0   2  23      113.23      102.28      6.89 o 
   1   2  23      111.23      102.29      6.84 o 
   2   2  23       12.32       13.23      7.69 o 
   3   2  23        8.42        0.47     12.06 o 
  -3   3  23      103.86       95.41     11.55 o 
  -2   3  23        2.19        5.62      7.40 o 
  -1   3  23     1128.36     1164.76     40.81 o 
   0   3  23       12.72        7.08      6.42 o 
   1   3  23       58.18       49.63      7.39 o 
   2   3  23        7.49        1.69      7.65 o 
   3   3  23       19.63        4.26     12.06 o 
  -3   4  23        6.83        9.11     11.70 o 
  -2   4  23      138.67      155.65      9.16 o 
  -1   4  23       83.99       99.49     11.38 o 
   0   4  23      209.43      209.84      8.70 o 
   1   4  23        1.02       12.06      6.92 o 
   2   4  23       58.89       57.20      8.28 o 
   3   4  23        9.06        6.69     12.38 o 
  -3   5  23       16.56       11.49     10.08 o 
  -2   5  23       10.16        8.28      8.88 o 
  -1   5  23       62.46       37.56      8.98 o 
   0   5  23       52.91       62.80      7.21 o 
   1   5  23       14.86       16.65      6.87 o 
   2   5  23       26.99       32.99      9.98 o 
   3   5  23       10.58       20.91     13.05 o 
  -3   6  23       93.25      108.48     11.07 o 
  -2   6  23        5.47        1.62      9.44 o 
  -1   6  23      167.57      176.92     11.18 o 
   0   6  23       64.35       60.00      7.37 o 
   1   6  23       81.87       85.28      7.92 o 
   2   6  23        2.04      -12.08      9.98 o 
  -2   7  23       51.80       43.85     12.27 o 
  -1   7  23      190.34      188.79     11.83 o 
   0   7  23       35.33       41.35      7.72 o 
   1   7  23        5.01       -7.20      7.47 o 
   2   7  23       28.65       33.47     13.05 o 
  -2   8  23       35.20       59.94     13.05 o 
  -1   8  23       46.24       48.77     10.87 o 
   0   8  23        7.18       20.70      8.88 o 
   1   8  23      125.12      121.99      8.86 o 
   2   8  23        0.12        0.97     11.43 o 
  -1   9  23       77.52       94.56     12.09 o 
   0   9  23       13.94       17.76      9.69 o 
   1   9  23        7.87        4.56      8.63 o 
   0  10  23       14.78       14.98     10.27 o 
  -2   0  24      111.20      100.40     15.16 o 
   0   0  24       37.69       45.20      9.44 o 
   2   0  24       91.96       80.01     11.71 o 
  -3   1  24       61.70       68.31      9.10 o 
  -2   1  24      127.30      114.52      8.05 o 
  -1   1  24      270.14      233.04     15.45 o 
   0   1  24       32.70       34.62      6.49 o 
   1   1  24       23.96       18.08      7.33 o 
   2   1  24       32.46       32.23      7.80 o 
   3   1  24        0.12        4.56     12.38 o 
  -3   2  24       16.10       19.69     11.04 o 
  -2   2  24      127.56      117.37      9.40 o 
  -1   2  24      194.20      198.85     12.49 o 
   0   2  24        9.04       12.24      6.52 o 
   1   2  24        2.22        3.08      6.42 o 
   2   2  24       21.60       17.99      9.29 o 
   3   2  24       18.96       23.20     12.72 o 
  -3   3  24        0.13      -14.30      9.53 o 
  -2   3  24       91.90       69.66      9.62 o 
  -1   3  24       20.11       36.33      8.71 o 
   0   3  24      122.51      123.26      7.60 o 
   1   3  24       37.34       36.91      7.56 o 
   2   3  24        0.36       -0.02      9.62 o 
   3   3  24        1.81        9.00     12.72 o 
  -3   4  24       51.99       37.24     10.08 o 
  -2   4  24        0.05       -1.83      9.17 o 
  -1   4  24       23.90       16.61      8.92 o 
   0   4  24      131.64      132.38      7.89 o 
   1   4  24      169.59      154.65      8.98 o 
   2   4  24        4.26       11.29      8.01 o 
   3   4  24       25.64       24.31     13.05 o 
  -3   5  24       36.93       44.16     10.64 o 
  -2   5  24        5.12       16.74      9.75 o 
  -1   5  24       54.33       58.46     10.88 o 
   0   5  24       71.14       74.30      7.73 o 
   1   5  24      105.55      121.03      8.30 o 
   2   5  24        6.30        4.34     12.67 o 
  -2   6  24       69.34       66.73     10.61 o 
  -1   6  24      126.68      128.23     10.96 o 
   0   6  24      189.44      170.68      8.86 o 
   1   6  24        1.11       14.04      7.66 o 
   2   6  24       21.41       25.89     13.05 o 
  -2   7  24        0.60        5.81     12.27 o 
  -1   7  24      218.97      221.09     18.21 o 
   0   7  24       19.84       14.32      8.94 o 
   1   7  24        1.00        0.16      8.04 o 
   2   7  24        7.46       -3.40     13.62 o 
  -1   8  24        9.43       12.95     10.77 o 
   0   8  24        0.45       14.87      9.28 o 
   1   8  24        1.90       -5.43      8.32 o 
  -1   9  24       33.57       32.38     11.63 o 
   0   9  24       57.64       63.69     10.42 o 
  -3   0  25        3.38       12.31     15.16 o 
  -1   0  25      159.56      127.44     15.63 o 
   1   0  25        2.02       -2.63     10.36 o 
   3   0  25        5.88       11.37     17.99 o 
  -3   1  25        6.87       13.39      9.10 o 
  -2   1  25       69.57       80.07      8.05 o 
  -1   1  25        4.31       16.45      6.98 o 
   0   1  25        4.75       10.08      6.74 o 
   1   1  25        0.42       -7.47      7.45 o 
   2   1  25        7.93       14.05     12.38 o 
   3   1  25        1.19        6.63     14.20 o 
  -3   2  25        0.16       -4.05     11.04 o 
  -2   2  25       59.05       50.09      9.10 o 
  -1   2  25       10.69        9.71      8.37 o 
   0   2  25       87.47       91.31      7.49 o 
   1   2  25        0.37       -1.76      6.75 o 
   2   2  25       10.49        6.63     12.06 o 
   3   2  25        2.99       -1.89     13.39 o 
  -3   3  25       46.77       32.91     11.71 o 
  -2   3  25        0.27        3.90      9.07 o 
  -1   3  25       23.15       39.35      9.10 o 
   0   3  25       10.91        4.63      6.91 o 
   1   3  25        2.50       -4.05      6.91 o 
   2   3  25       35.82       24.07     14.20 o 
  -2   4  25       10.33        4.69      9.72 o 
  -1   4  25        4.26       -0.37      9.10 o 
   0   4  25      212.65      228.15      9.63 o 
   1   4  25       59.23       71.35      8.47 o 
   2   4  25        0.09      -13.26     12.06 o 
  -2   5  25       38.80       43.51     10.39 o 
  -1   5  25       79.58      106.67     10.50 o 
   0   5  25        5.76       -2.11      7.42 o 
   1   5  25      300.71      295.91     11.71 o 
   2   5  25       16.73       17.19     13.05 o 
  -2   6  25       19.70       29.86     10.96 o 
  -1   6  25       80.43       72.90     10.86 o 
   0   6  25        8.02        3.72      9.00 o 
   1   6  25      239.05      268.79     11.01 o 
   2   6  25        2.28       14.20     13.39 o 
  -1   7  25        4.54        9.93     10.39 o 
   0   7  25        8.92       -0.92      9.21 o 
   1   7  25       71.02       91.92      9.22 o 
  -1   8  25       13.52       10.31     11.25 o 
   0   8  25        0.15        0.62      9.46 o 
   1   8  25       28.05       17.09      8.75 o 
  -2   0  26      123.85      133.20     12.72 o 
   0   0  26       37.64       22.73     15.16 o 
   2   0  26        0.63        8.52     17.05 o 
  -2   1  26        9.64       11.07      9.30 o 
  -1   1  26      114.55      101.99      9.65 o 
   0   1  26       21.64       12.81      7.15 o 
   1   1  26       19.11       23.38      8.01 o 
   2   1  26      231.18      227.32     15.41 o 
  -2   2  26       17.93       21.15      9.29 o 
  -1   2  26        0.01        3.50      8.55 o 
   0   2  26        0.61       -3.85      8.01 o 
   1   2  26      124.85      129.74      8.02 o 
   2   2  26       72.11       86.09     18.47 o 
  -2   3  26       44.27       29.70      9.43 o 
  -1   3  26       10.08        5.89      9.10 o 
   0   3  26        2.01        2.30      7.25 o 
   1   3  26       13.06        1.50      7.16 o 
   2   3  26        0.56       -9.07     12.67 o 
  -2   4  26        0.16       -8.07      9.88 o 
  -1   4  26       30.67       13.67      9.58 o 
   0   4  26        0.07        0.78      7.36 o 
   1   4  26       11.33       -1.29      8.58 o 
   2   4  26        6.75       15.54     13.34 o 
  -2   5  26       28.76       24.83     11.06 o 
  -1   5  26        1.55       -5.44     10.19 o 
   0   5  26       14.68       23.83      8.90 o 
   1   5  26       59.09       61.30      8.34 o 
   2   5  26        3.74        4.52     13.34 o 
  -1   6  26        0.27        1.23     10.44 o 
   0   6  26       40.41       21.80      9.08 o 
   1   6  26      190.44      201.77     10.19 o 
  -1   7  26      112.43      106.15     11.87 o 
   0   7  26       28.28       23.04     11.20 o 
   1   7  26       52.35       60.19      9.10 o 
  -1   0  27       19.04       24.63     12.31 o 
   1   0  27        9.33        0.19     11.71 o 
  -2   1  27        2.89       10.80      9.47 o 
  -1   1  27      246.80      223.53     10.78 o 
   0   1  27      119.57      117.36      8.15 o 
   1   1  27        1.18       -2.24      8.47 o 
   2   1  27        3.13       19.43     13.05 o 
  -2   2  27        8.85       10.90     11.39 o 
  -1   2  27       95.98       97.74     10.01 o 
   0   2  27        3.58       -2.92      7.52 o 
   1   2  27        1.58        4.90      7.86 o 
   2   2  27        1.78       10.29     13.05 o 
  -2   3  27        5.72        5.04     10.01 o 
  -1   3  27        4.74        2.96      9.81 o 
   0   3  27      101.51      113.70      9.47 o 
   1   3  27       93.34       86.18      8.25 o 
   2   3  27        2.07       -4.66     13.34 o 
  -2   4  27       66.80       50.20     10.50 o 
  -1   4  27        0.03        1.79      9.81 o 
   0   4  27       41.14       58.06      8.96 o 
   1   4  27       14.16       10.84      9.11 o 
  -1   5  27        0.40       -5.65      9.95 o 
   0   5  27      226.62      232.31     13.09 o 
   1   5  27        0.49        9.26      8.94 o 
  -1   6  27       79.03       81.39     11.69 o 
   0   6  27        2.27        7.38     10.72 o 
  -2   0  28        2.09        6.69     12.38 o 
   0   0  28       49.53       53.99     17.99 o 
  -1   1  28        4.16       15.79      9.29 o 
   0   1  28        0.66       -1.57      9.29 o 
   1   1  28       11.46       14.16      8.98 o 
  -1   2  28       37.75       27.68      9.47 o 
   0   2  28       43.88       46.00      9.84 o 
   1   2  28       14.02       15.51      9.05 o 
  -1   3  28        0.18        6.63      9.84 o 
   0   3  28        0.04        9.90     11.71 o 
   1   3  28        1.51        9.59      8.12 o 
  -1   4  28       18.52       12.06     10.19 o 
   0   4  28      176.12      175.44     12.42 o 
   1   4  28        8.17       17.29      8.18 o 
   0   5  28        5.77       -2.61     10.72 o 
  -1   0  29       21.68       29.83     12.06 o 
   1   0  29        5.59       -6.08     13.34 o 
  -1   1  29        9.67        0.21     10.19 o 
   0   1  29       54.95       61.31     10.56 o 
   1   1  29        6.28        3.29      9.33 o 
  -1   2  29       15.98        3.51     10.19 o 
   0   2  29       25.45        9.60     10.01 o 
   0   3  29       20.46       21.91     10.36 o 
                                                 
